# Supplementary material for: Even a good influenza forecasting model can benefit from internet-based nowcasts, but those benefits are limited
Source: PLoS Comput Biol. 2019 Feb 1;15(2):e1006599. doi: 10.1371/journal.pcbi.1006599 (PMC6373968; doi:10.1371/journal.pcbi.1006599)
Supplement: S1 Dataset — (CSV) [file pcbi.1006599.s001.csv]

model	region	epi_time	epi_season	target	validation_ili	skill	logscore
DBM	hhs1	5	2012	1wk	0.006	0.946386946	-0.055103759
DBM	hhs1	5	2012	2wk	0.007	0.936063936	-0.066071497
DBM	hhs1	5	2012	3wk	0.008	0.849150849	-0.16351843
DBM	hhs1	5	2012	4wk	0.009	0.728271728	-0.317081047
DBM	hhs1	5	2012	onset	10	0.175158175	-1.742065855
DBM	hhs1	5	2012	pi	0.039	0.064602065	-2.739508909
DBM	hhs1	5	2012	pt	13	0.136197136	-1.993651912
DBM	hhs1	5	2013	1wk	0.01	0.718281718	-0.330893422
DBM	hhs1	5	2013	2wk	0.009	0.77955378	-0.2490336
DBM	hhs1	5	2013	3wk	0.007	0.841158841	-0.172974765
DBM	hhs1	5	2013	4wk	0.009	0.734931735	-0.307977662
DBM	hhs1	5	2013	onset	12	0.218448218	-1.521206279
DBM	hhs1	5	2013	pi	0.022	0.333000333	-1.099611789
DBM	hhs1	5	2013	pt	19	0.38994339	-0.941753704
DBM	hhs1	5	2014	1wk	0.012	0.700965701	-0.355296322
DBM	hhs1	5	2014	2wk	0.011	0.683982684	-0.379822677
DBM	hhs1	5	2014	3wk	0.01	0.725940726	-0.320286912
DBM	hhs1	5	2014	4wk	0.011	0.613719614	-0.48821711
DBM	hhs1	5	2014	onset	11	0.213453213	-1.544337611
DBM	hhs1	5	2014	pi	0.039	0.106227106	-2.242175965
DBM	hhs1	5	2014	pt	17	0.115884116	-2.155164588
DBM	hhs1	5	2015	1wk	0.008	0.878787879	-0.129211731
DBM	hhs1	5	2015	2wk	0.007	0.88045288	-0.127318867
DBM	hhs1	5	2015	3wk	0.01	0.643023643	-0.441573786
DBM	hhs1	5	2015	4wk	0.008	0.77022977	-0.261066406
DBM	hhs1	5	2015	onset	12	0.179154179	-1.719508508
DBM	hhs1	5	2015	pi	0.025	0.301032301	-1.200537708
DBM	hhs1	5	2015	pt	23	0.126207126	-2.069830863
DBM	hhs1	5	2016	1wk	0.009	0.813186813	-0.206794413
DBM	hhs1	5	2016	2wk	0.009	0.763236763	-0.27018699
DBM	hhs1	5	2016	3wk	0.01	0.669330669	-0.401477067
DBM	hhs1	5	2016	4wk	0.009	0.667998668	-0.403469099
DBM	hhs1	5	2016	onset	13	0.165168165	-1.800791141
DBM	hhs1	5	2016	pi	0.032	0.203463203	-1.592270109
DBM	hhs1	5	2016	pt	19	0.387279387	-0.948608915
DBM	hhs1	6	2012	1wk	0.007	0.963369963	-0.037317763
DBM	hhs1	6	2012	2wk	0.008	0.874458874	-0.134150013
DBM	hhs1	6	2012	3wk	0.009	0.755577756	-0.280272583
DBM	hhs1	6	2012	4wk	0.012	0.454545455	-0.78845736
DBM	hhs1	6	2012	onset	10	0.196470196	-1.627244531
DBM	hhs1	6	2012	pi	0.039	0.078255078	-2.547781554
DBM	hhs1	6	2012	pt	13	0.13020313	-2.038659508
DBM	hhs1	6	2013	1wk	0.009	0.893106893	-0.113049004
DBM	hhs1	6	2013	2wk	0.007	0.799200799	-0.224143052
DBM	hhs1	6	2013	3wk	0.009	0.782217782	-0.245622083
DBM	hhs1	6	2013	4wk	0.008	0.698634699	-0.358627279
DBM	hhs1	6	2013	onset	12	0.265734266	-1.325258471
DBM	hhs1	6	2013	pi	0.022	0.333333333	-1.098612289
DBM	hhs1	6	2013	pt	19	0.386946387	-0.949469131
DBM	hhs1	6	2014	1wk	0.011	0.768897769	-0.262797259
DBM	hhs1	6	2014	2wk	0.01	0.757908758	-0.277192273
DBM	hhs1	6	2014	3wk	0.011	0.663336663	-0.41047263
DBM	hhs1	6	2014	4wk	0.011	0.623376623	-0.472604411
DBM	hhs1	6	2014	onset	11	0.253746254	-1.371420512
DBM	hhs1	6	2014	pi	0.039	0.133200133	-2.015902521
DBM	hhs1	6	2014	pt	17	0.112887113	-2.181366961
DBM	hhs1	6	2015	1wk	0.007	0.865467865	-0.144485033
DBM	hhs1	6	2015	2wk	0.01	0.743256743	-0.296713744
DBM	hhs1	6	2015	3wk	0.008	0.767232767	-0.264965046
DBM	hhs1	6	2015	4wk	0.01	0.673659674	-0.395030231
DBM	hhs1	6	2015	onset	12	0.268065268	-1.316524791
DBM	hhs1	6	2015	pi	0.025	0.316017316	-1.151958269
DBM	hhs1	6	2015	pt	23	0.100899101	-2.293634262
DBM	hhs1	6	2016	1wk	0.009	0.768231768	-0.26366381
DBM	hhs1	6	2016	2wk	0.01	0.693639694	-0.365802627
DBM	hhs1	6	2016	3wk	0.009	0.653013653	-0.426157242
DBM	hhs1	6	2016	4wk	0.009	0.593406593	-0.52187546
DBM	hhs1	6	2016	onset	13	0.157509158	-1.848271679
DBM	hhs1	6	2016	pi	0.032	0.243090243	-1.414322534
DBM	hhs1	6	2016	pt	19	0.371961372	-0.988965269
DBM	hhs1	7	2012	1wk	0.008	0.941058941	-0.060749505
DBM	hhs1	7	2012	2wk	0.009	0.88045288	-0.127318867
DBM	hhs1	7	2012	3wk	0.012	0.556443556	-0.586189539
DBM	hhs1	7	2012	4wk	0.017	0.220779221	-1.510592078
DBM	hhs1	7	2012	onset	10	0.269397269	-1.311568151
DBM	hhs1	7	2012	pi	0.039	0.076257076	-2.573645064
DBM	hhs1	7	2012	pt	13	0.128538129	-2.051529699
DBM	hhs1	7	2013	1wk	0.007	0.892773893	-0.11342193
DBM	hhs1	7	2013	2wk	0.009	0.869130869	-0.140261568
DBM	hhs1	7	2013	3wk	0.008	0.801531802	-0.22123063
DBM	hhs1	7	2013	4wk	0.011	0.691308691	-0.369168824
DBM	hhs1	7	2013	onset	12	0.355644356	-1.033824048
DBM	hhs1	7	2013	pi	0.022	0.392274392	-0.935793704
DBM	hhs1	7	2013	pt	19	0.425574426	-0.854315433
DBM	hhs1	7	2014	1wk	0.01	0.800532801	-0.222477772
DBM	hhs1	7	2014	2wk	0.011	0.743922744	-0.295818088
DBM	hhs1	7	2014	3wk	0.011	0.684315684	-0.379335941
DBM	hhs1	7	2014	4wk	0.012	0.606060606	-0.500775288
DBM	hhs1	7	2014	onset	11	0.345987346	-1.061353077
DBM	hhs1	7	2014	pi	0.039	0.150516151	-1.893684888
DBM	hhs1	7	2014	pt	17	0.133533134	-2.013405641
DBM	hhs1	7	2015	1wk	0.01	0.754911755	-0.281154417
DBM	hhs1	7	2015	2wk	0.008	0.848151848	-0.164695593
DBM	hhs1	7	2015	3wk	0.01	0.707625708	-0.345839987
DBM	hhs1	7	2015	4wk	0.01	0.690975691	-0.369650635
DBM	hhs1	7	2015	onset	12	0.271728272	-1.302952713
DBM	hhs1	7	2015	pi	0.025	0.325674326	-1.121857398
DBM	hhs1	7	2015	pt	23	0.123543124	-2.091165005
DBM	hhs1	7	2016	1wk	0.01	0.791208791	-0.234193388
DBM	hhs1	7	2016	2wk	0.009	0.746919747	-0.291797533
DBM	hhs1	7	2016	3wk	0.009	0.672993673	-0.396019351
DBM	hhs1	7	2016	4wk	0.01	0.585081585	-0.53600398
DBM	hhs1	7	2016	onset	13	0.21012321	-1.560061205
DBM	hhs1	7	2016	pi	0.032	0.255744256	-1.363577335
DBM	hhs1	7	2016	pt	19	0.41025641	-0.890972924
DBM	hhs1	8	2012	1wk	0.009	0.92007992	-0.083294743
DBM	hhs1	8	2012	2wk	0.012	0.744588745	-0.294923234
DBM	hhs1	8	2012	3wk	0.017	0.383616384	-0.958112227
DBM	hhs1	8	2012	4wk	0.026	0.078255078	-2.547781554
DBM	hhs1	8	2012	onset	10	0.416583417	-0.875668558
DBM	hhs1	8	2012	pi	0.039	0.106560107	-2.239046072
DBM	hhs1	8	2012	pt	13	0.186147186	-1.681217595
DBM	hhs1	8	2013	1wk	0.009	0.902097902	-0.103032226
DBM	hhs1	8	2013	2wk	0.008	0.902097902	-0.103032226
DBM	hhs1	8	2013	3wk	0.011	0.747918748	-0.290460933
DBM	hhs1	8	2013	4wk	0.012	0.675990676	-0.391575996
DBM	hhs1	8	2013	onset	12	0.32034632	-1.138352617
DBM	hhs1	8	2013	pi	0.022	0.396603397	-0.924818499
DBM	hhs1	8	2013	pt	19	0.395604396	-0.927340568
DBM	hhs1	8	2014	1wk	0.011	0.81984682	-0.198637761
DBM	hhs1	8	2014	2wk	0.011	0.747918748	-0.290460933
DBM	hhs1	8	2014	3wk	0.012	0.648018648	-0.433835805
DBM	hhs1	8	2014	4wk	0.013	0.558441558	-0.582605306
DBM	hhs1	8	2014	onset	11	0.363636364	-1.011600912
DBM	hhs1	8	2014	pi	0.039	0.165168165	-1.800791141
DBM	hhs1	8	2014	pt	17	0.128205128	-2.054123734
DBM	hhs1	8	2015	1wk	0.008	0.887445887	-0.119407731
DBM	hhs1	8	2015	2wk	0.01	0.704961705	-0.349611797
DBM	hhs1	8	2015	3wk	0.01	0.732933733	-0.310699986
DBM	hhs1	8	2015	4wk	0.014	0.461871462	-0.772468648
DBM	hhs1	8	2015	onset	12	0.195804196	-1.63064012
DBM	hhs1	8	2015	pi	0.025	0.316350316	-1.150905083
DBM	hhs1	8	2015	pt	23	0.133200133	-2.015902521
DBM	hhs1	8	2016	1wk	0.009	0.782217782	-0.245622083
DBM	hhs1	8	2016	2wk	0.009	0.709290709	-0.343489809
DBM	hhs1	8	2016	3wk	0.01	0.595071595	-0.519073553
DBM	hhs1	8	2016	4wk	0.012	0.550782551	-0.596415192
DBM	hhs1	8	2016	onset	13	0.231768232	-1.462017408
DBM	hhs1	8	2016	pi	0.032	0.285381285	-1.253929149
DBM	hhs1	8	2016	pt	19	0.401265401	-0.913132222
DBM	hhs1	9	2012	1wk	0.012	0.771228771	-0.259770229
DBM	hhs1	9	2012	2wk	0.017	0.333666334	-1.097613786
DBM	hhs1	9	2012	3wk	0.026	0.051615052	-2.963941951
DBM	hhs1	9	2012	4wk	0.039	0.012987013	-4.343805422
DBM	hhs1	9	2012	onset	10	0.478854479	-0.73635853
DBM	hhs1	9	2012	pi	0.039	0.088245088	-2.427637242
DBM	hhs1	9	2012	pt	13	0.18981019	-1.661730707
DBM	hhs1	9	2013	1wk	0.008	0.866466866	-0.143331409
DBM	hhs1	9	2013	2wk	0.011	0.814518815	-0.205157752
DBM	hhs1	9	2013	3wk	0.012	0.722277722	-0.325345557
DBM	hhs1	9	2013	4wk	0.016	0.582417582	-0.540567593
DBM	hhs1	9	2013	onset	12	0.477855478	-0.73844694
DBM	hhs1	9	2013	pi	0.022	0.447219447	-0.804705871
DBM	hhs1	9	2013	pt	19	0.427572428	-0.849631584
DBM	hhs1	9	2014	1wk	0.011	0.755910756	-0.279831958
DBM	hhs1	9	2014	2wk	0.012	0.643023643	-0.441573786
DBM	hhs1	9	2014	3wk	0.013	0.544122544	-0.608580793
DBM	hhs1	9	2014	4wk	0.02	0.463869464	-0.768152094
DBM	hhs1	9	2014	onset	11	0.36963037	-0.995251774
DBM	hhs1	9	2014	pi	0.039	0.166500167	-1.79275897
DBM	hhs1	9	2014	pt	17	0.133200133	-2.015902521
DBM	hhs1	9	2015	1wk	0.01	0.783882784	-0.24349578
DBM	hhs1	9	2015	2wk	0.01	0.778221778	-0.250743733
DBM	hhs1	9	2015	3wk	0.014	0.55011655	-0.597625114
DBM	hhs1	9	2015	4wk	0.016	0.484848485	-0.723918839
DBM	hhs1	9	2015	onset	12	0.272394272	-1.300504731
DBM	hhs1	9	2015	pi	0.025	0.380952381	-0.965080896
DBM	hhs1	9	2015	pt	23	0.123543124	-2.091165005
DBM	hhs1	9	2016	1wk	0.009	0.819180819	-0.199450439
DBM	hhs1	9	2016	2wk	0.01	0.726939727	-0.318911711
DBM	hhs1	9	2016	3wk	0.012	0.657675658	-0.419043391
DBM	hhs1	9	2016	4wk	0.014	0.554445554	-0.589786666
DBM	hhs1	9	2016	onset	13	0.253746254	-1.371420512
DBM	hhs1	9	2016	pi	0.032	0.266733267	-1.321506121
DBM	hhs1	9	2016	pt	19	0.403263403	-0.908165324
DBM	hhs1	10	2012	1wk	0.017	0.473859474	-0.74684447
DBM	hhs1	10	2012	2wk	0.026	0.065601066	-2.724163339
DBM	hhs1	10	2012	3wk	0.039	0.009324009	-4.675162558
DBM	hhs1	10	2012	4wk	0.032	0.043290043	-3.139832618
DBM	hhs1	10	2012	onset	10	0.66966367	-0.400979678
DBM	hhs1	10	2012	pi	0.039	0.133533134	-2.013405641
DBM	hhs1	10	2012	pt	13	0.16983017	-1.772956342
DBM	hhs1	10	2013	1wk	0.011	0.891108891	-0.115288647
DBM	hhs1	10	2013	2wk	0.012	0.803196803	-0.21915551
DBM	hhs1	10	2013	3wk	0.016	0.64035964	-0.445725322
DBM	hhs1	10	2013	4wk	0.016	0.574425574	-0.554384739
DBM	hhs1	10	2013	onset	12	0.520812521	-0.652365147
DBM	hhs1	10	2013	pi	0.022	0.478854479	-0.73635853
DBM	hhs1	10	2013	pt	19	0.448884449	-0.800989777
DBM	hhs1	10	2014	1wk	0.012	0.705294705	-0.349139542
DBM	hhs1	10	2014	2wk	0.013	0.592407592	-0.52356038
DBM	hhs1	10	2014	3wk	0.02	0.520812521	-0.652365147
DBM	hhs1	10	2014	4wk	0.019	0.522477522	-0.649173315
DBM	hhs1	10	2014	onset	11	0.331002331	-1.105629861
DBM	hhs1	10	2014	pi	0.039	0.169164169	-1.77688562
DBM	hhs1	10	2014	pt	17	0.125541126	-2.075121881
DBM	hhs1	10	2015	1wk	0.01	0.823176823	-0.194584249
DBM	hhs1	10	2015	2wk	0.014	0.595071595	-0.519073553
DBM	hhs1	10	2015	3wk	0.016	0.556443556	-0.586189539
DBM	hhs1	10	2015	4wk	0.013	0.638361638	-0.448850325
DBM	hhs1	10	2015	onset	12	0.316017316	-1.151958269
DBM	hhs1	10	2015	pi	0.025	0.407259407	-0.898304932
DBM	hhs1	10	2015	pt	23	0.113553114	-2.175484591
DBM	hhs1	10	2016	1wk	0.01	0.714285714	-0.336472237
DBM	hhs1	10	2016	2wk	0.012	0.658674659	-0.417525556
DBM	hhs1	10	2016	3wk	0.014	0.536463536	-0.622756685
DBM	hhs1	10	2016	4wk	0.016	0.553779554	-0.590988589
DBM	hhs1	10	2016	onset	13	0.305694306	-1.185169677
DBM	hhs1	10	2016	pi	0.032	0.301032301	-1.200537708
DBM	hhs1	10	2016	pt	19	0.43023643	-0.843420384
DBM	hhs1	11	2012	1wk	0.026	0.242424242	-1.41706602
DBM	hhs1	11	2012	2wk	0.039	0.049284049	-3.010154794
DBM	hhs1	11	2012	3wk	0.032	0.163503164	-1.81092294
DBM	hhs1	11	2012	4wk	0.033	0.086247086	-2.450539006
DBM	hhs1	11	2012	onset	10	0.986013986	-0.01408474
DBM	hhs1	11	2012	pi	0.039	0.24042624	-1.425341929
DBM	hhs1	11	2012	pt	13	0.201798202	-1.600487082
DBM	hhs1	11	2013	1wk	0.012	0.874791875	-0.133769278
DBM	hhs1	11	2013	2wk	0.016	0.692973693	-0.366763242
DBM	hhs1	11	2013	3wk	0.016	0.6000666	-0.51071463
DBM	hhs1	11	2013	4wk	0.014	0.693639694	-0.365802627
DBM	hhs1	11	2013	onset	12	0.462537463	-0.771027725
DBM	hhs1	11	2013	pi	0.022	0.516483516	-0.660711905
DBM	hhs1	11	2013	pt	19	0.453546454	-0.790657581
DBM	hhs1	11	2014	1wk	0.013	0.553779554	-0.590988589
DBM	hhs1	11	2014	2wk	0.02	0.582417582	-0.540567593
DBM	hhs1	11	2014	3wk	0.019	0.565767566	-0.569571946
DBM	hhs1	11	2014	4wk	0.019	0.522144522	-0.649810867
DBM	hhs1	11	2014	onset	11	0.027639028	-3.58852646
DBM	hhs1	11	2014	pi	0.039	0.197136197	-1.623860433
DBM	hhs1	11	2014	pt	17	0.146520147	-1.920592341
DBM	hhs1	11	2015	1wk	0.014	0.617715618	-0.481727093
DBM	hhs1	11	2015	2wk	0.016	0.575757576	-0.552068582
DBM	hhs1	11	2015	3wk	0.013	0.673326673	-0.395524668
DBM	hhs1	11	2015	4wk	0.014	0.585081585	-0.53600398
DBM	hhs1	11	2015	onset	12	0.282717283	-1.263307882
DBM	hhs1	11	2015	pi	0.025	0.413586414	-0.882888805
DBM	hhs1	11	2015	pt	23	0.116550117	-2.149433913
DBM	hhs1	11	2016	1wk	0.012	0.7002997	-0.356246892
DBM	hhs1	11	2016	2wk	0.014	0.559107559	-0.581413411
DBM	hhs1	11	2016	3wk	0.016	0.592740593	-0.522998425
DBM	hhs1	11	2016	4wk	0.015	0.615051615	-0.486049088
DBM	hhs1	11	2016	onset	13	0.415251415	-0.878871122
DBM	hhs1	11	2016	pi	0.032	0.317016317	-1.148802033
DBM	hhs1	11	2016	pt	19	0.411588412	-0.88773143
DBM	hhs1	12	2012	1wk	0.039	0.346320346	-1.060391076
DBM	hhs1	12	2012	2wk	0.032	0.422244422	-0.862170933
DBM	hhs1	12	2012	3wk	0.033	0.32034632	-1.138352617
DBM	hhs1	12	2012	4wk	0.03	0.354312354	-1.037576398
DBM	hhs1	12	2012	onset	10	0.996669997	-0.00333556
DBM	hhs1	12	2012	pi	0.039	0.299367299	-1.206084034
DBM	hhs1	12	2012	pt	13	0.291042291	-1.234286692
DBM	hhs1	12	2013	1wk	0.016	0.757575758	-0.277631737
DBM	hhs1	12	2013	2wk	0.016	0.644022644	-0.440021392
DBM	hhs1	12	2013	3wk	0.014	0.697302697	-0.360535677
DBM	hhs1	12	2013	4wk	0.017	0.463203463	-0.769588876
DBM	hhs1	12	2013	onset	12	0.503496503	-0.686178511
DBM	hhs1	12	2013	pi	0.022	0.528471528	-0.637766347
DBM	hhs1	12	2013	pt	19	0.427572428	-0.849631584
DBM	hhs1	12	2014	1wk	0.02	0.653013653	-0.426157242
DBM	hhs1	12	2014	2wk	0.019	0.607725608	-0.498031802
DBM	hhs1	12	2014	3wk	0.019	0.508491508	-0.676306763
DBM	hhs1	12	2014	4wk	0.026	0.210789211	-1.556896646
DBM	hhs1	12	2014	onset	11	0	-10
DBM	hhs1	12	2014	pi	0.039	0.15018315	-1.895899728
DBM	hhs1	12	2014	pt	17	0.136530137	-1.991209908
DBM	hhs1	12	2015	1wk	0.016	0.642357642	-0.442610055
DBM	hhs1	12	2015	2wk	0.013	0.703629704	-0.35150305
DBM	hhs1	12	2015	3wk	0.014	0.639027639	-0.447807572
DBM	hhs1	12	2015	4wk	0.015	0.586413586	-0.533729959
DBM	hhs1	12	2015	onset	12	0.322344322	-1.132134981
DBM	hhs1	12	2015	pi	0.025	0.462204462	-0.771747927
DBM	hhs1	12	2015	pt	23	0.106893107	-2.235925945
DBM	hhs1	12	2016	1wk	0.014	0.626706627	-0.467276748
DBM	hhs1	12	2016	2wk	0.016	0.663003663	-0.410974764
DBM	hhs1	12	2016	3wk	0.015	0.643689644	-0.440538589
DBM	hhs1	12	2016	4wk	0.017	0.55044955	-0.59701997
DBM	hhs1	12	2016	onset	13	0.45021645	-0.798026811
DBM	hhs1	12	2016	pi	0.032	0.304362304	-1.189536497
DBM	hhs1	12	2016	pt	19	0.418914419	-0.870088631
DBM	hhs1	13	2012	1wk	0.032	0.497502498	-0.698154702
DBM	hhs1	13	2012	2wk	0.033	0.298035298	-1.21054335
DBM	hhs1	13	2012	3wk	0.03	0.396936397	-0.92397922
DBM	hhs1	13	2012	4wk	0.025	0.421245421	-0.864539667
DBM	hhs1	13	2012	onset	10	1	0
DBM	hhs1	13	2012	pi	0.039	0.32967033	-1.109662125
DBM	hhs1	13	2012	pt	13	0.274059274	-1.294410867
DBM	hhs1	13	2013	1wk	0.016	0.545787546	-0.605525489
DBM	hhs1	13	2013	2wk	0.014	0.636696637	-0.451461974
DBM	hhs1	13	2013	3wk	0.017	0.398268398	-0.920629133
DBM	hhs1	13	2013	4wk	0.019	0.291042291	-1.234286692
DBM	hhs1	13	2013	onset	12	0.272394272	-1.300504731
DBM	hhs1	13	2013	pi	0.022	0.534132534	-0.62711128
DBM	hhs1	13	2013	pt	19	0.432234432	-0.838787171
DBM	hhs1	13	2014	1wk	0.019	0.681651682	-0.383236482
DBM	hhs1	13	2014	2wk	0.019	0.576423576	-0.550912513
DBM	hhs1	13	2014	3wk	0.026	0.208125208	-1.569615418
DBM	hhs1	13	2014	4wk	0.039	0.020979021	-3.864232342
DBM	hhs1	13	2014	onset	11	0	-10
DBM	hhs1	13	2014	pi	0.039	0.159174159	-1.837756335
DBM	hhs1	13	2014	pt	17	0.148185148	-1.909292786
DBM	hhs1	13	2015	1wk	0.013	0.751914752	-0.285132323
DBM	hhs1	13	2015	2wk	0.014	0.697635698	-0.360058236
DBM	hhs1	13	2015	3wk	0.015	0.64002664	-0.446245478
DBM	hhs1	13	2015	4wk	0.017	0.556776557	-0.585591274
DBM	hhs1	13	2015	onset	12	0.485847486	-0.721860519
DBM	hhs1	13	2015	pi	0.025	0.468531469	-0.758152011
DBM	hhs1	13	2015	pt	23	0.120546121	-2.115722856
DBM	hhs1	13	2016	1wk	0.016	0.65967366	-0.416010021
DBM	hhs1	13	2016	2wk	0.015	0.662670663	-0.41147715
DBM	hhs1	13	2016	3wk	0.017	0.550782551	-0.596415192
DBM	hhs1	13	2016	4wk	0.021	0.367299367	-1.001578049
DBM	hhs1	13	2016	onset	13	0.308358308	-1.176492833
DBM	hhs1	13	2016	pi	0.032	0.278721279	-1.277542997
DBM	hhs1	13	2016	pt	19	0.43989344	-0.821222763
DBM	hhs1	14	2012	1wk	0.033	0.242091242	-1.41844059
DBM	hhs1	14	2012	2wk	0.03	0.407925408	-0.896670945
DBM	hhs1	14	2012	3wk	0.025	0.432900433	-0.837247525
DBM	hhs1	14	2012	4wk	0.022	0.267732268	-1.317767799
DBM	hhs1	14	2012	onset	10	1	0
DBM	hhs1	14	2012	pi	0.039	0.466200466	-0.763139552
DBM	hhs1	14	2012	pt	13	0.297702298	-1.211661293
DBM	hhs1	14	2013	1wk	0.014	0.768897769	-0.262797259
DBM	hhs1	14	2013	2wk	0.017	0.553779554	-0.590988589
DBM	hhs1	14	2013	3wk	0.019	0.420579421	-0.866121946
DBM	hhs1	14	2013	4wk	0.02	0.457875458	-0.781158058
DBM	hhs1	14	2013	onset	12	0.873126873	-0.135674404
DBM	hhs1	14	2013	pi	0.022	0.563103563	-0.574291719
DBM	hhs1	14	2013	pt	19	0.482517483	-0.728738126
DBM	hhs1	14	2014	1wk	0.019	0.67032967	-0.399985642
DBM	hhs1	14	2014	2wk	0.026	0.316683317	-1.149853005
DBM	hhs1	14	2014	3wk	0.039	0.034632035	-3.362976169
DBM	hhs1	14	2014	4wk	0.036	0.129204129	-2.046361728
DBM	hhs1	14	2014	onset	11	0	-10
DBM	hhs1	14	2014	pi	0.039	0.192141192	-1.649524801
DBM	hhs1	14	2014	pt	17	0.172827173	-1.755463185
DBM	hhs1	14	2015	1wk	0.014	0.746919747	-0.291797533
DBM	hhs1	14	2015	2wk	0.015	0.685980686	-0.376905806
DBM	hhs1	14	2015	3wk	0.017	0.596736597	-0.516279474
DBM	hhs1	14	2015	4wk	0.018	0.560772561	-0.578439873
DBM	hhs1	14	2015	onset	12	0.74025974	-0.300754154
DBM	hhs1	14	2015	pi	0.025	0.505494505	-0.68221811
DBM	hhs1	14	2015	pt	23	0.125874126	-2.072472872
DBM	hhs1	14	2016	1wk	0.015	0.698967699	-0.358150748
DBM	hhs1	14	2016	2wk	0.017	0.616050616	-0.48442615
DBM	hhs1	14	2016	3wk	0.021	0.440892441	-0.818954331
DBM	hhs1	14	2016	4wk	0.025	0.314019314	-1.158300785
DBM	hhs1	14	2016	onset	13	0.496170496	-0.700835669
DBM	hhs1	14	2016	pi	0.032	0.335331335	-1.092636175
DBM	hhs1	14	2016	pt	19	0.488178488	-0.717074186
DBM	hhs1	15	2012	1wk	0.03	0.48984349	-0.713669347
DBM	hhs1	15	2012	2wk	0.025	0.261738262	-1.340410276
DBM	hhs1	15	2012	3wk	0.022	0.07992008	-2.526728145
DBM	hhs1	15	2012	4wk	0.019	0.037629038	-3.279979249
DBM	hhs1	15	2012	onset	10	1	0
DBM	hhs1	15	2012	pi	0.039	0.272061272	-1.301727973
DBM	hhs1	15	2012	pt	13	0.137529138	-1.983919475
DBM	hhs1	15	2013	1wk	0.017	0.692973693	-0.366763242
DBM	hhs1	15	2013	2wk	0.019	0.572760573	-0.557287498
DBM	hhs1	15	2013	3wk	0.02	0.557109557	-0.584993367
DBM	hhs1	15	2013	4wk	0.022	0.497169497	-0.69882427
DBM	hhs1	15	2013	onset	12	0.998667999	-0.001332889
DBM	hhs1	15	2013	pi	0.022	0.505494505	-0.68221811
DBM	hhs1	15	2013	pt	19	0.519480519	-0.654925968
DBM	hhs1	15	2014	1wk	0.026	0.522144522	-0.649810867
DBM	hhs1	15	2014	2wk	0.039	0.083250083	-2.48590615
DBM	hhs1	15	2014	3wk	0.036	0.246420246	-1.400716882
DBM	hhs1	15	2014	4wk	0.036	0.278721279	-1.277542997
DBM	hhs1	15	2014	onset	11	0.24975025	-1.387293861
DBM	hhs1	15	2014	pi	0.039	0.308025308	-1.17757333
DBM	hhs1	15	2014	pt	17	0.219447219	-1.516643533
DBM	hhs1	15	2015	1wk	0.015	0.728604729	-0.316623904
DBM	hhs1	15	2015	2wk	0.017	0.644022644	-0.440021392
DBM	hhs1	15	2015	3wk	0.018	0.564102564	-0.572519193
DBM	hhs1	15	2015	4wk	0.02	0.511155511	-0.671081408
DBM	hhs1	15	2015	onset	12	0.943389943	-0.058275568
DBM	hhs1	15	2015	pi	0.025	0.505161505	-0.682877089
DBM	hhs1	15	2015	pt	23	0.117216117	-2.143735892
DBM	hhs1	15	2016	1wk	0.017	0.675657676	-0.392068728
DBM	hhs1	15	2016	2wk	0.021	0.494838495	-0.703523843
DBM	hhs1	15	2016	3wk	0.025	0.369297369	-0.996153081
DBM	hhs1	15	2016	4wk	0.032	0.179487179	-1.717651497
DBM	hhs1	15	2016	onset	13	0.772893773	-0.257613662
DBM	hhs1	15	2016	pi	0.032	0.34998335	-1.049869697
DBM	hhs1	15	2016	pt	19	0.502830503	-0.687502138
DBM	hhs1	16	2012	1wk	0.025	0.396270396	-0.925658482
DBM	hhs1	16	2012	2wk	0.022	0.120546121	-2.115722856
DBM	hhs1	16	2012	3wk	0.019	0.050949051	-2.976929147
DBM	hhs1	16	2012	4wk	0.016	0.036297036	-3.316019186
DBM	hhs1	16	2012	onset	10	1	0
DBM	hhs1	16	2012	pi	0.039	0.445221445	-0.809183491
DBM	hhs1	16	2012	pt	13	0.228105228	-1.47794823
DBM	hhs1	16	2013	1wk	0.019	0.611055611	-0.492567307
DBM	hhs1	16	2013	2wk	0.02	0.591741592	-0.52468524
DBM	hhs1	16	2013	3wk	0.022	0.531468531	-0.63211129
DBM	hhs1	16	2013	4wk	0.018	0.461205461	-0.773911649
DBM	hhs1	16	2013	onset	12	1	0
DBM	hhs1	16	2013	pi	0.022	0.487179487	-0.719122667
DBM	hhs1	16	2013	pt	19	0.555111555	-0.588586185
DBM	hhs1	16	2014	1wk	0.039	0.281052281	-1.269214573
DBM	hhs1	16	2014	2wk	0.036	0.412254412	-0.886114615
DBM	hhs1	16	2014	3wk	0.036	0.346320346	-1.060391076
DBM	hhs1	16	2014	4wk	0.033	0.315684316	-1.153012566
DBM	hhs1	16	2014	onset	11	0.206460206	-1.57764759
DBM	hhs1	16	2014	pi	0.039	0.35997336	-1.02172525
DBM	hhs1	16	2014	pt	17	0.287379287	-1.246952377
DBM	hhs1	16	2015	1wk	0.017	0.67998668	-0.385682069
DBM	hhs1	16	2015	2wk	0.018	0.596736597	-0.516279474
DBM	hhs1	16	2015	3wk	0.02	0.527139527	-0.640290008
DBM	hhs1	16	2015	4wk	0.02	0.486846487	-0.719806428
DBM	hhs1	16	2015	onset	12	1	0
DBM	hhs1	16	2015	pi	0.025	0.516150516	-0.661356858
DBM	hhs1	16	2015	pt	23	0.122877123	-2.096570424
DBM	hhs1	16	2016	1wk	0.021	0.588744589	-0.529762825
DBM	hhs1	16	2016	2wk	0.025	0.42957043	-0.844969571
DBM	hhs1	16	2016	3wk	0.032	0.236763237	-1.440694638
DBM	hhs1	16	2016	4wk	0.03	0.297369297	-1.212780487
DBM	hhs1	16	2016	onset	13	0.991008991	-0.009031672
DBM	hhs1	16	2016	pi	0.032	0.403263403	-0.908165324
DBM	hhs1	16	2016	pt	19	0.545121545	-0.606746491
DBM	hhs1	17	2012	1wk	0.022	0.258741259	-1.351926718
DBM	hhs1	17	2012	2wk	0.019	0.10989011	-2.208274414
DBM	hhs1	17	2012	3wk	0.016	0.066933067	-2.70406216
DBM	hhs1	17	2012	4wk	0.015	0.126873127	-2.064567693
DBM	hhs1	17	2012	onset	10	1	0
DBM	hhs1	17	2012	pi	0.039	0.691641692	-0.368687244
DBM	hhs1	17	2012	pt	13	0.452880453	-0.792127089
DBM	hhs1	17	2013	1wk	0.02	0.637029637	-0.450939099
DBM	hhs1	17	2013	2wk	0.022	0.540792541	-0.614719547
DBM	hhs1	17	2013	3wk	0.018	0.433899434	-0.834942491
DBM	hhs1	17	2013	4wk	0.018	0.454212454	-0.78919023
DBM	hhs1	17	2013	onset	12	1	0
DBM	hhs1	17	2013	pi	0.022	0.426240426	-0.852751711
DBM	hhs1	17	2013	pt	19	0.6003996	-0.510159845
DBM	hhs1	17	2014	1wk	0.036	0.3996004	-0.917290232
DBM	hhs1	17	2014	2wk	0.036	0.297036297	-1.213900935
DBM	hhs1	17	2014	3wk	0.033	0.241425241	-1.421195413
DBM	hhs1	17	2014	4wk	0.029	0.225441225	-1.489695795
DBM	hhs1	17	2014	onset	11	0.238428238	-1.433686901
DBM	hhs1	17	2014	pi	0.039	0.249417249	-1.388628084
DBM	hhs1	17	2014	pt	17	0.253746254	-1.371420512
DBM	hhs1	17	2015	1wk	0.018	0.627039627	-0.466745539
DBM	hhs1	17	2015	2wk	0.02	0.557775558	-0.583798624
DBM	hhs1	17	2015	3wk	0.02	0.517482517	-0.658779537
DBM	hhs1	17	2015	4wk	0.02	0.522144522	-0.649810867
DBM	hhs1	17	2015	onset	12	0.999333999	-0.000666223
DBM	hhs1	17	2015	pi	0.025	0.567432567	-0.566633361
DBM	hhs1	17	2015	pt	23	0.133866134	-2.010914979
DBM	hhs1	17	2016	1wk	0.025	0.513153513	-0.667180233
DBM	hhs1	17	2016	2wk	0.032	0.272727273	-1.299282984
DBM	hhs1	17	2016	3wk	0.03	0.32967033	-1.109662125
DBM	hhs1	17	2016	4wk	0.03	0.289377289	-1.240023943
DBM	hhs1	17	2016	onset	13	0.999000999	-0.0009995
DBM	hhs1	17	2016	pi	0.032	0.43989344	-0.821222763
DBM	hhs1	17	2016	pt	19	0.548784549	-0.600049358
DBM	hhs1	18	2012	1wk	0.019	0.36030636	-1.020800609
DBM	hhs1	18	2012	2wk	0.016	0.231435231	-1.463455222
DBM	hhs1	18	2012	3wk	0.015	0.314685315	-1.15618214
DBM	hhs1	18	2012	4wk	0.013	0.458874459	-0.778978616
DBM	hhs1	18	2012	onset	10	1	0
DBM	hhs1	18	2012	pi	0.039	0.945387945	-0.056159912
DBM	hhs1	18	2012	pt	13	0.852147852	-0.159995232
DBM	hhs1	18	2013	1wk	0.022	0.605394605	-0.501874793
DBM	hhs1	18	2013	2wk	0.018	0.484182484	-0.72529341
DBM	hhs1	18	2013	3wk	0.018	0.514818515	-0.663940839
DBM	hhs1	18	2013	4wk	0.015	0.554112554	-0.590387447
DBM	hhs1	18	2013	onset	12	1	0
DBM	hhs1	18	2013	pi	0.022	0.541125541	-0.614103973
DBM	hhs1	18	2013	pt	19	0.58008658	-0.544577911
DBM	hhs1	18	2014	1wk	0.036	0.367965368	-0.999766454
DBM	hhs1	18	2014	2wk	0.033	0.276723277	-1.284737273
DBM	hhs1	18	2014	3wk	0.029	0.243090243	-1.414322534
DBM	hhs1	18	2014	4wk	0.019	0.147852148	-1.911542506
DBM	hhs1	18	2014	onset	11	0.214785215	-1.538116751
DBM	hhs1	18	2014	pi	0.039	0.341325341	-1.074919176
DBM	hhs1	18	2014	pt	17	0.217449217	-1.525789939
DBM	hhs1	18	2015	1wk	0.02	0.634365634	-0.45512978
DBM	hhs1	18	2015	2wk	0.02	0.583083583	-0.539424736
DBM	hhs1	18	2015	3wk	0.02	0.556110556	-0.586788163
DBM	hhs1	18	2015	4wk	0.02	0.464202464	-0.767434477
DBM	hhs1	18	2015	onset	12	0.999667	-0.000333056
DBM	hhs1	18	2015	pi	0.025	0.62970363	-0.462505999
DBM	hhs1	18	2015	pt	23	0.144855145	-1.932021037
DBM	hhs1	18	2016	1wk	0.032	0.415251415	-0.878871122
DBM	hhs1	18	2016	2wk	0.03	0.445887446	-0.807688722
DBM	hhs1	18	2016	3wk	0.03	0.419247419	-0.869294034
DBM	hhs1	18	2016	4wk	0.022	0.479187479	-0.735663361
DBM	hhs1	18	2016	onset	13	1	0
DBM	hhs1	18	2016	pi	0.032	0.552114552	-0.593999732
DBM	hhs1	18	2016	pt	19	0.634032634	-0.455654853
DBM	hhs1	19	2012	1wk	0.016	0.568431568	-0.564874345
DBM	hhs1	19	2012	2wk	0.015	0.604395604	-0.503526321
DBM	hhs1	19	2012	3wk	0.013	0.668997669	-0.401974703
DBM	hhs1	19	2012	4wk	0.013	0.667998668	-0.403469099
DBM	hhs1	19	2012	onset	10	1	0
DBM	hhs1	19	2012	pi	0.039	0.994338994	-0.00567709
DBM	hhs1	19	2012	pt	13	0.984348984	-0.015774786
DBM	hhs1	19	2013	1wk	0.018	0.446220446	-0.806942175
DBM	hhs1	19	2013	2wk	0.018	0.492507493	-0.708245605
DBM	hhs1	19	2013	3wk	0.015	0.532134532	-0.630858942
DBM	hhs1	19	2013	4wk	0.015	0.612720613	-0.489846217
DBM	hhs1	19	2013	onset	12	1	0
DBM	hhs1	19	2013	pi	0.022	0.511155511	-0.671081408
DBM	hhs1	19	2013	pt	19	0.588744589	-0.529762825
DBM	hhs1	19	2014	1wk	0.033	0.335664336	-1.091643619
DBM	hhs1	19	2014	2wk	0.029	0.274725275	-1.291983682
DBM	hhs1	19	2014	3wk	0.019	0.168831169	-1.778856064
DBM	hhs1	19	2014	4wk	0.018	0.25008325	-1.385961416
DBM	hhs1	19	2014	onset	11	0.220779221	-1.510592078
DBM	hhs1	19	2014	pi	0.039	0.472194472	-0.750364361
DBM	hhs1	19	2014	pt	17	0.299367299	-1.206084034
DBM	hhs1	19	2015	1wk	0.02	0.63003663	-0.461977318
DBM	hhs1	19	2015	2wk	0.02	0.598734599	-0.512936853
DBM	hhs1	19	2015	3wk	0.02	0.455877456	-0.785531243
DBM	hhs1	19	2015	4wk	0.025	0.133866134	-2.010914979
DBM	hhs1	19	2015	onset	12	1	0
DBM	hhs1	19	2015	pi	0.025	0.635697636	-0.453032244
DBM	hhs1	19	2015	pt	23	0.154179154	-1.869640014
DBM	hhs1	19	2016	1wk	0.03	0.437895438	-0.825775123
DBM	hhs1	19	2016	2wk	0.03	0.432234432	-0.838787171
DBM	hhs1	19	2016	3wk	0.022	0.408591409	-0.895039623
DBM	hhs1	19	2016	4wk	0.021	0.446553447	-0.806196185
DBM	hhs1	19	2016	onset	13	1	0
DBM	hhs1	19	2016	pi	0.032	0.343989344	-1.067144599
DBM	hhs1	19	2016	pt	19	0.656010656	-0.421578246
DBM	hhs1	20	2012	1wk	0.015	0.716949717	-0.332749571
DBM	hhs1	20	2012	2wk	0.013	0.766233766	-0.266267978
DBM	hhs1	20	2012	3wk	0.013	0.7002997	-0.356246892
DBM	hhs1	20	2012	4wk	0.012	0.701298701	-0.354821375
DBM	hhs1	20	2012	onset	10	1	0
DBM	hhs1	20	2012	pi	0.039	0.999667	-0.000333056
DBM	hhs1	20	2012	pt	13	0.998667999	-0.001332889
DBM	hhs1	20	2013	1wk	0.018	0.665001665	-0.407965735
DBM	hhs1	20	2013	2wk	0.015	0.683982684	-0.379822677
DBM	hhs1	20	2013	3wk	0.015	0.682650683	-0.381771996
DBM	hhs1	20	2013	4wk	0.014	0.683982684	-0.379822677
DBM	hhs1	20	2013	onset	12	1	0
DBM	hhs1	20	2013	pi	0.022	0.848151848	-0.164695593
DBM	hhs1	20	2013	pt	19	0.63003663	-0.461977318
DBM	hhs1	20	2014	1wk	0.029	0.378288378	-0.972098469
DBM	hhs1	20	2014	2wk	0.019	0.235431235	-1.446336402
DBM	hhs1	20	2014	3wk	0.018	0.329337329	-1.110672736
DBM	hhs1	20	2014	4wk	0.017	0.358308358	-1.026361327
DBM	hhs1	20	2014	onset	11	0.209124209	-1.564826902
DBM	hhs1	20	2014	pi	0.039	0.781884782	-0.246047887
DBM	hhs1	20	2014	pt	17	0.448551449	-0.801731892
DBM	hhs1	20	2015	1wk	0.02	0.625374625	-0.469404408
DBM	hhs1	20	2015	2wk	0.02	0.47985348	-0.734274472
DBM	hhs1	20	2015	3wk	0.025	0.149184149	-1.902573836
DBM	hhs1	20	2015	4wk	0.022	0.244755245	-1.407496569
DBM	hhs1	20	2015	onset	12	1	0
DBM	hhs1	20	2015	pi	0.025	0.660672661	-0.41449678
DBM	hhs1	20	2015	pt	23	0.216117216	-1.531934351
DBM	hhs1	20	2016	1wk	0.03	0.433233433	-0.836478589
DBM	hhs1	20	2016	2wk	0.022	0.576423576	-0.550912513
DBM	hhs1	20	2016	3wk	0.021	0.537795538	-0.620276832
DBM	hhs1	20	2016	4wk	0.021	0.516150516	-0.661356858
DBM	hhs1	20	2016	onset	13	1	0
DBM	hhs1	20	2016	pi	0.032	0.788544789	-0.237566072
DBM	hhs1	20	2016	pt	19	0.538461538	-0.619039208
DBM	hhs1	21	2012	1wk	0.013	0.82983683	-0.186526188
DBM	hhs1	21	2012	2wk	0.013	0.723942724	-0.323043
DBM	hhs1	21	2012	3wk	0.012	0.720945721	-0.327191428
DBM	hhs1	21	2012	4wk	0.012	0.548784549	-0.600049358
DBM	hhs1	21	2012	onset	10	1	0
DBM	hhs1	21	2012	pi	0.039	1	0
DBM	hhs1	21	2012	pt	13	1	0
DBM	hhs1	21	2013	1wk	0.015	0.754578755	-0.281595626
DBM	hhs1	21	2013	2wk	0.015	0.703296703	-0.351976423
DBM	hhs1	21	2013	3wk	0.014	0.693639694	-0.365802627
DBM	hhs1	21	2013	4wk	0.017	0.35031635	-1.048918675
DBM	hhs1	21	2013	onset	12	1	0
DBM	hhs1	21	2013	pi	0.022	0.972693973	-0.027685766
DBM	hhs1	21	2013	pt	19	0.872127872	-0.136819223
DBM	hhs1	21	2014	1wk	0.019	0.472194472	-0.750364361
DBM	hhs1	21	2014	2wk	0.018	0.544455544	-0.607968985
DBM	hhs1	21	2014	3wk	0.017	0.544788545	-0.607357551
DBM	hhs1	21	2014	4wk	0.015	0.592407592	-0.52356038
DBM	hhs1	21	2014	onset	11	0.196137196	-1.628940884
DBM	hhs1	21	2014	pi	0.039	0.984681985	-0.015436548
DBM	hhs1	21	2014	pt	17	0.94039294	-0.061457469
DBM	hhs1	21	2015	1wk	0.02	0.27972028	-1.273965176
DBM	hhs1	21	2015	2wk	0.025	0.032634033	-3.422399589
DBM	hhs1	21	2015	3wk	0.022	0.101565102	-2.287055291
DBM	hhs1	21	2015	4wk	0.02	0.11954712	-2.124044679
DBM	hhs1	21	2015	onset	12	1	0
DBM	hhs1	21	2015	pi	0.025	0.464202464	-0.767434477
DBM	hhs1	21	2015	pt	23	0.112554113	-2.184321173
DBM	hhs1	21	2016	1wk	0.022	0.526473526	-0.641554231
DBM	hhs1	21	2016	2wk	0.021	0.538128538	-0.619657829
DBM	hhs1	21	2016	3wk	0.021	0.54012654	-0.615951833
DBM	hhs1	21	2016	4wk	0.019	0.543123543	-0.610418465
DBM	hhs1	21	2016	onset	13	1	0
DBM	hhs1	21	2016	pi	0.032	0.834165834	-0.181323054
DBM	hhs1	21	2016	pt	19	0.489177489	-0.715029892
DBM	hhs1	22	2012	1wk	0.013	0.737262737	-0.304810955
DBM	hhs1	22	2012	2wk	0.012	0.732267732	-0.311609077
DBM	hhs1	22	2012	3wk	0.012	0.511821512	-0.669779324
DBM	hhs1	22	2012	4wk	0.012	0.331002331	-1.105629861
DBM	hhs1	22	2012	onset	10	1	0
DBM	hhs1	22	2012	pi	0.039	1	0
DBM	hhs1	22	2012	pt	13	1	0
DBM	hhs1	22	2013	1wk	0.015	0.592740593	-0.522998425
DBM	hhs1	22	2013	2wk	0.014	0.644355644	-0.439504463
DBM	hhs1	22	2013	3wk	0.017	0.226440226	-1.48527427
DBM	hhs1	22	2013	4wk	0.016	0.191142191	-1.654737672
DBM	hhs1	22	2013	onset	12	1	0
DBM	hhs1	22	2013	pi	0.022	0.997002997	-0.003001503
DBM	hhs1	22	2013	pt	19	0.981684982	-0.018484815
DBM	hhs1	22	2014	1wk	0.018	0.648018648	-0.433835805
DBM	hhs1	22	2014	2wk	0.017	0.621711622	-0.475278924
DBM	hhs1	22	2014	3wk	0.015	0.643356643	-0.441056053
DBM	hhs1	22	2014	4wk	0.015	0.635364635	-0.453556216
DBM	hhs1	22	2014	onset	11	0.166833167	-1.790760967
DBM	hhs1	22	2014	pi	0.039	0.999667	-0.000333056
DBM	hhs1	22	2014	pt	17	0.995337995	-0.004672906
DBM	hhs1	22	2015	1wk	0.025	0.145854146	-1.925148158
DBM	hhs1	22	2015	2wk	0.022	0.266067266	-1.324006122
DBM	hhs1	22	2015	3wk	0.02	0.297702298	-1.211661293
DBM	hhs1	22	2015	4wk	0.02	0.212787213	-1.547462614
DBM	hhs1	22	2015	onset	12	1	0
DBM	hhs1	22	2015	pi	0.025	0.70962371	-0.343020436
DBM	hhs1	22	2015	pt	23	0.254079254	-1.370109037
DBM	hhs1	22	2016	1wk	0.021	0.617049617	-0.482805842
DBM	hhs1	22	2016	2wk	0.021	0.6003996	-0.510159845
DBM	hhs1	22	2016	3wk	0.019	0.576756577	-0.550334979
DBM	hhs1	22	2016	4wk	0.02	0.470529471	-0.753896685
DBM	hhs1	22	2016	onset	13	1	0
DBM	hhs1	22	2016	pi	0.032	0.977355977	-0.022904336
DBM	hhs1	22	2016	pt	19	0.80985681	-0.210897825
DBM	hhs1	23	2012	1wk	0.012	0.845820846	-0.167447708
DBM	hhs1	23	2012	2wk	0.012	0.686646687	-0.375935403
DBM	hhs1	23	2012	3wk	0.012	0.498501499	-0.696148684
DBM	hhs1	23	2012	4wk	0.012	0.388944389	-0.944318905
DBM	hhs1	23	2012	onset	10	1	0
DBM	hhs1	23	2012	pi	0.039	1	0
DBM	hhs1	23	2012	pt	13	1	0
DBM	hhs1	23	2013	1wk	0.014	0.685314685	-0.377877152
DBM	hhs1	23	2013	2wk	0.017	0.22011322	-1.513613228
DBM	hhs1	23	2013	3wk	0.016	0.206793207	-1.576035986
DBM	hhs1	23	2013	4wk	0.018	0.073260073	-2.613739522
DBM	hhs1	23	2013	onset	12	1	0
DBM	hhs1	23	2013	pi	0.022	0.999333999	-0.000666223
DBM	hhs1	23	2013	pt	19	0.992673993	-0.007352974
DBM	hhs1	23	2014	1wk	0.017	0.517482517	-0.658779537
DBM	hhs1	23	2014	2wk	0.015	0.606393606	-0.500225988
DBM	hhs1	23	2014	3wk	0.015	0.685314685	-0.377877152
DBM	hhs1	23	2014	4wk	0.016	0.633699634	-0.456180201
DBM	hhs1	23	2014	onset	11	0.148185148	-1.909292786
DBM	hhs1	23	2014	pi	0.039	0.999333999	-0.000666223
DBM	hhs1	23	2014	pt	17	0.997002997	-0.003001503
DBM	hhs1	23	2015	1wk	0.022	0.378954379	-0.970339453
DBM	hhs1	23	2015	2wk	0.02	0.402597403	-0.909818217
DBM	hhs1	23	2015	3wk	0.02	0.284715285	-1.256265599
DBM	hhs1	23	2015	4wk	0.017	0.436563437	-0.828821584
DBM	hhs1	23	2015	onset	12	1	0
DBM	hhs1	23	2015	pi	0.025	0.668997669	-0.401974703
DBM	hhs1	23	2015	pt	23	0.414252414	-0.881279795
DBM	hhs1	23	2016	1wk	0.021	0.605394605	-0.501874793
DBM	hhs1	23	2016	2wk	0.019	0.603063603	-0.50573261
DBM	hhs1	23	2016	3wk	0.02	0.54012654	-0.615951833
DBM	hhs1	23	2016	4wk	0.022	0.400599401	-0.914793352
DBM	hhs1	23	2016	onset	13	1	0
DBM	hhs1	23	2016	pi	0.032	0.973359973	-0.027001303
DBM	hhs1	23	2016	pt	19	0.818847819	-0.199857026
DBM	hhs1	24	2012	1wk	0.012	0.77988678	-0.248606524
DBM	hhs1	24	2012	2wk	0.012	0.567432567	-0.566633361
DBM	hhs1	24	2012	3wk	0.012	0.429237429	-0.845745065
DBM	hhs1	24	2012	4wk	0.012	0.314019314	-1.158300785
DBM	hhs1	24	2012	onset	10	1	0
DBM	hhs1	24	2012	pi	0.039	1	0
DBM	hhs1	24	2012	pt	13	1	0
DBM	hhs1	24	2013	1wk	0.017	0.49017649	-0.712989769
DBM	hhs1	24	2013	2wk	0.016	0.437229437	-0.827297194
DBM	hhs1	24	2013	3wk	0.018	0.181818182	-1.704748092
DBM	hhs1	24	2013	4wk	0.02	0.047952048	-3.037553768
DBM	hhs1	24	2013	onset	12	1	0
DBM	hhs1	24	2013	pi	0.022	0.999000999	-0.0009995
DBM	hhs1	24	2013	pt	19	0.983016983	-0.017128882
DBM	hhs1	24	2014	1wk	0.015	0.682317682	-0.38225992
DBM	hhs1	24	2014	2wk	0.015	0.72027972	-0.328115642
DBM	hhs1	24	2014	3wk	0.016	0.647685648	-0.434349812
DBM	hhs1	24	2014	4wk	0.014	0.688977689	-0.37254639
DBM	hhs1	24	2014	onset	11	0.120879121	-2.112964234
DBM	hhs1	24	2014	pi	0.039	1	0
DBM	hhs1	24	2014	pt	17	0.999000999	-0.0009995
DBM	hhs1	24	2015	1wk	0.02	0.474525475	-0.745439975
DBM	hhs1	24	2015	2wk	0.02	0.356976357	-1.030085726
DBM	hhs1	24	2015	3wk	0.017	0.530802531	-0.633365209
DBM	hhs1	24	2015	4wk	0.016	0.520812521	-0.652365147
DBM	hhs1	24	2015	onset	12	1	0
DBM	hhs1	24	2015	pi	0.025	0.839160839	-0.175352887
DBM	hhs1	24	2015	pt	23	0.441891442	-0.816691034
DBM	hhs1	24	2016	1wk	0.019	0.661338661	-0.413489223
DBM	hhs1	24	2016	2wk	0.02	0.538794539	-0.61842097
DBM	hhs1	24	2016	3wk	0.022	0.363969364	-1.01068558
DBM	hhs1	24	2016	4wk	0.018	0.516483516	-0.660711905
DBM	hhs1	24	2016	onset	13	1	0
DBM	hhs1	24	2016	pi	0.032	0.994005994	-0.006012042
DBM	hhs1	24	2016	pt	19	0.944055944	-0.057569852
DBM	hhs1	25	2012	1wk	0.012	0.646686647	-0.435893419
DBM	hhs1	25	2012	2wk	0.012	0.498168498	-0.696816909
DBM	hhs1	25	2012	3wk	0.012	0.353979354	-1.03851669
DBM	hhs1	25	2012	4wk	0.011	0.374625375	-0.981828753
DBM	hhs1	25	2012	onset	10	1	0
DBM	hhs1	25	2012	pi	0.039	1	0
DBM	hhs1	25	2012	pt	13	1	0
DBM	hhs1	25	2013	1wk	0.016	0.417915418	-0.872476216
DBM	hhs1	25	2013	2wk	0.018	0.163836164	-1.808888351
DBM	hhs1	25	2013	3wk	0.02	0.041958042	-3.171085161
DBM	hhs1	25	2013	4wk	0.017	0.077589078	-2.556328614
DBM	hhs1	25	2013	onset	12	1	0
DBM	hhs1	25	2013	pi	0.022	0.999667	-0.000333056
DBM	hhs1	25	2013	pt	19	0.993006993	-0.007017573
DBM	hhs1	25	2014	1wk	0.015	0.76989677	-0.261498838
DBM	hhs1	25	2014	2wk	0.016	0.643356643	-0.441056053
DBM	hhs1	25	2014	3wk	0.014	0.693306693	-0.366282819
DBM	hhs1	25	2014	4wk	0.013	0.678654679	-0.387642854
DBM	hhs1	25	2014	onset	11	0.109224109	-2.21435346
DBM	hhs1	25	2014	pi	0.039	1	0
DBM	hhs1	25	2014	pt	17	1	0
DBM	hhs1	25	2015	1wk	0.02	0.517149517	-0.659423245
DBM	hhs1	25	2015	2wk	0.017	0.632034632	-0.458811089
DBM	hhs1	25	2015	3wk	0.016	0.634365634	-0.45512978
DBM	hhs1	25	2015	4wk	0.016	0.536130536	-0.62337761
DBM	hhs1	25	2015	onset	12	1	0
DBM	hhs1	25	2015	pi	0.025	0.962703963	-0.038009326
DBM	hhs1	25	2015	pt	23	0.603396603	-0.505180581
DBM	hhs1	25	2016	1wk	0.02	0.599067599	-0.512380834
DBM	hhs1	25	2016	2wk	0.022	0.390942391	-0.939195068
DBM	hhs1	25	2016	3wk	0.018	0.550782551	-0.596415192
DBM	hhs1	25	2016	4wk	0.015	0.671328671	-0.398496439
DBM	hhs1	25	2016	onset	13	1	0
DBM	hhs1	25	2016	pi	0.032	0.997335997	-0.002667557
DBM	hhs1	25	2016	pt	19	0.971028971	-0.029398975
DBM	hhs1	26	2012	1wk	0.012	0.747585748	-0.290906268
DBM	hhs1	26	2012	2wk	0.012	0.537462537	-0.620896219
DBM	hhs1	26	2012	3wk	0.011	0.540792541	-0.614719547
DBM	hhs1	26	2012	4wk	0.008	0.850815851	-0.161559565
DBM	hhs1	26	2012	onset	10	1	0
DBM	hhs1	26	2012	pi	0.039	1	0
DBM	hhs1	26	2012	pt	13	1	0
DBM	hhs1	26	2013	1wk	0.018	0.314019314	-1.158300785
DBM	hhs1	26	2013	2wk	0.02	0.090909091	-2.397895273
DBM	hhs1	26	2013	3wk	0.017	0.156510157	-1.854634373
DBM	hhs1	26	2013	4wk	0.016	0.082917083	-2.489914172
DBM	hhs1	26	2013	onset	12	1	0
DBM	hhs1	26	2013	pi	0.022	0.999333999	-0.000666223
DBM	hhs1	26	2013	pt	19	0.988677989	-0.011386593
DBM	hhs1	26	2014	1wk	0.016	0.71994672	-0.32857807
DBM	hhs1	26	2014	2wk	0.014	0.757575758	-0.277631737
DBM	hhs1	26	2014	3wk	0.013	0.718281718	-0.330893422
DBM	hhs1	26	2014	4wk	0.013	0.501831502	-0.689490869
DBM	hhs1	26	2014	onset	11	0.094572095	-2.35839283
DBM	hhs1	26	2014	pi	0.039	1	0
DBM	hhs1	26	2014	pt	17	1	0
DBM	hhs1	26	2015	1wk	0.017	0.691974692	-0.368205896
DBM	hhs1	26	2015	2wk	0.016	0.663669664	-0.409970748
DBM	hhs1	26	2015	3wk	0.016	0.559440559	-0.580817996
DBM	hhs1	26	2015	4wk	0.011	0.803529804	-0.218741002
DBM	hhs1	26	2015	onset	12	1	0
DBM	hhs1	26	2015	pi	0.025	0.989010989	-0.011049836
DBM	hhs1	26	2015	pt	23	0.730935731	-0.313429742
DBM	hhs1	26	2016	1wk	0.022	0.454545455	-0.78845736
DBM	hhs1	26	2016	2wk	0.018	0.612720613	-0.489846217
DBM	hhs1	26	2016	3wk	0.015	0.684981685	-0.378363178
DBM	hhs1	26	2016	4wk	0.011	0.811521812	-0.208844014
DBM	hhs1	26	2016	onset	13	1	0
DBM	hhs1	26	2016	pi	0.032	0.999333999	-0.000666223
DBM	hhs1	26	2016	pt	19	0.981018981	-0.019163471
DBM	hhs1	27	2012	1wk	0.012	0.562770563	-0.57488326
DBM	hhs1	27	2012	2wk	0.011	0.543123543	-0.610418465
DBM	hhs1	27	2012	3wk	0.008	0.855477855	-0.156095071
DBM	hhs1	27	2012	4wk	0.008	0.711288711	-0.340676868
DBM	hhs1	27	2012	onset	10	1	0
DBM	hhs1	27	2012	pi	0.039	1	0
DBM	hhs1	27	2012	pt	13	1	0
DBM	hhs1	27	2013	1wk	0.02	0.264069264	-1.331543846
DBM	hhs1	27	2013	2wk	0.017	0.347652348	-1.0565523
DBM	hhs1	27	2013	3wk	0.016	0.196803197	-1.625551051
DBM	hhs1	27	2013	4wk	0.013	0.271728272	-1.302952713
DBM	hhs1	27	2013	onset	12	1	0
DBM	hhs1	27	2013	pi	0.022	0.995670996	-0.004338402
DBM	hhs1	27	2013	pt	19	0.959373959	-0.041474333
DBM	hhs1	27	2014	1wk	0.014	0.78987679	-0.235878308
DBM	hhs1	27	2014	2wk	0.013	0.756909757	-0.278511244
DBM	hhs1	27	2014	3wk	0.013	0.556110556	-0.586788163
DBM	hhs1	27	2014	4wk	0.01	0.758574759	-0.276313924
DBM	hhs1	27	2014	onset	11	0.081585082	-2.506108857
DBM	hhs1	27	2014	pi	0.039	1	0
DBM	hhs1	27	2014	pt	17	1	0
DBM	hhs1	27	2015	1wk	0.016	0.698301698	-0.359104037
DBM	hhs1	27	2015	2wk	0.016	0.577755578	-0.548604376
DBM	hhs1	27	2015	3wk	0.011	0.822843823	-0.194988862
DBM	hhs1	27	2015	4wk	0.011	0.709290709	-0.343489809
DBM	hhs1	27	2015	onset	12	1	0
DBM	hhs1	27	2015	pi	0.025	0.997668998	-0.002333723
DBM	hhs1	27	2015	pt	23	0.977355977	-0.022904336
DBM	hhs1	27	2016	1wk	0.018	0.635031635	-0.454080462
DBM	hhs1	27	2016	2wk	0.015	0.706626707	-0.347252749
DBM	hhs1	27	2016	3wk	0.011	0.820512821	-0.197825743
DBM	hhs1	27	2016	4wk	0.009	0.887112887	-0.119783036
DBM	hhs1	27	2016	onset	13	1	0
DBM	hhs1	27	2016	pi	0.032	1	0
DBM	hhs1	27	2016	pt	19	0.990675991	-0.00936775
DBM	hhs1	28	2012	1wk	0.011	0.821844822	-0.196203683
DBM	hhs1	28	2012	2wk	0.008	0.942723943	-0.058981783
DBM	hhs1	28	2012	3wk	0.008	0.864135864	-0.146025272
DBM	hhs1	28	2012	4wk	0.007	0.939060939	-0.062874904
DBM	hhs1	28	2012	onset	10	1	0
DBM	hhs1	28	2012	pi	0.039	1	0
DBM	hhs1	28	2012	pt	13	1	0
DBM	hhs1	28	2013	1wk	0.017	0.414252414	-0.881279795
DBM	hhs1	28	2013	2wk	0.016	0.225108225	-1.491173992
DBM	hhs1	28	2013	3wk	0.013	0.342657343	-1.071024332
DBM	hhs1	28	2013	4wk	0.013	0.192807193	-1.64606459
DBM	hhs1	28	2013	onset	12	1	0
DBM	hhs1	28	2013	pi	0.022	0.998334998	-0.001666389
DBM	hhs1	28	2013	pt	19	0.987345987	-0.012734757
DBM	hhs1	28	2014	1wk	0.013	0.832500833	-0.183321057
DBM	hhs1	28	2014	2wk	0.013	0.687978688	-0.373997418
DBM	hhs1	28	2014	3wk	0.01	0.834165834	-0.181323054
DBM	hhs1	28	2014	4wk	0.01	0.744921745	-0.294476106
DBM	hhs1	28	2014	onset	11	0.067599068	-2.694161089
DBM	hhs1	28	2014	pi	0.039	1	0
DBM	hhs1	28	2014	pt	17	1	0
DBM	hhs1	28	2015	1wk	0.016	0.638361638	-0.448850325
DBM	hhs1	28	2015	2wk	0.011	0.846486846	-0.166660616
DBM	hhs1	28	2015	3wk	0.011	0.756909757	-0.278511244
DBM	hhs1	28	2015	4wk	0.009	0.883116883	-0.124297717
DBM	hhs1	28	2015	onset	12	1	0
DBM	hhs1	28	2015	pi	0.025	0.999667	-0.000333056
DBM	hhs1	28	2015	pt	23	0.992007992	-0.008024115
DBM	hhs1	28	2016	1wk	0.015	0.744921745	-0.294476106
DBM	hhs1	28	2016	2wk	0.011	0.804195804	-0.217912502
DBM	hhs1	28	2016	3wk	0.009	0.86013986	-0.150660275
DBM	hhs1	28	2016	4wk	0.007	0.88045288	-0.127318867
DBM	hhs1	28	2016	onset	13	1	0
DBM	hhs1	28	2016	pi	0.032	1	0
DBM	hhs1	28	2016	pt	19	0.994338994	-0.00567709
DBM	hhs1	29	2012	1wk	0.008	0.959040959	-0.041821495
DBM	hhs1	29	2012	2wk	0.008	0.873126873	-0.135674404
DBM	hhs1	29	2012	3wk	0.007	0.948051948	-0.053345981
DBM	hhs1	29	2012	4wk	0.006	0.984681985	-0.015436548
DBM	hhs1	29	2012	onset	10	1	0
DBM	hhs1	29	2012	pi	0.039	1	0
DBM	hhs1	29	2012	pt	13	1	0
DBM	hhs1	29	2013	1wk	0.016	0.386613387	-0.950330086
DBM	hhs1	29	2013	2wk	0.013	0.460872461	-0.774633932
DBM	hhs1	29	2013	3wk	0.013	0.275724276	-1.288353914
DBM	hhs1	29	2013	4wk	0.01	0.486180486	-0.721175353
DBM	hhs1	29	2013	onset	12	1	0
DBM	hhs1	29	2013	pi	0.022	0.999667	-0.000333056
DBM	hhs1	29	2013	pt	19	0.992340992	-0.007688488
DBM	hhs1	29	2014	1wk	0.013	0.574092574	-0.554964617
DBM	hhs1	29	2014	2wk	0.01	0.795204795	-0.229155593
DBM	hhs1	29	2014	3wk	0.01	0.69030969	-0.370614956
DBM	hhs1	29	2014	4wk	0.008	0.86013986	-0.150660275
DBM	hhs1	29	2014	onset	11	0.054279054	-2.913616867
DBM	hhs1	29	2014	pi	0.039	1	0
DBM	hhs1	29	2014	pt	17	1	0
DBM	hhs1	29	2015	1wk	0.011	0.85048285	-0.161951031
DBM	hhs1	29	2015	2wk	0.011	0.74991675	-0.287793079
DBM	hhs1	29	2015	3wk	0.009	0.876123876	-0.132247787
DBM	hhs1	29	2015	4wk	0.009	0.75990676	-0.274559538
DBM	hhs1	29	2015	onset	12	1	0
DBM	hhs1	29	2015	pi	0.025	1	0
DBM	hhs1	29	2015	pt	23	1	0
DBM	hhs1	29	2016	1wk	0.011	0.819180819	-0.199450439
DBM	hhs1	29	2016	2wk	0.009	0.860805861	-0.149886281
DBM	hhs1	29	2016	3wk	0.007	0.876789877	-0.131487908
DBM	hhs1	29	2016	4wk	0.007	0.956043956	-0.044951388
DBM	hhs1	29	2016	onset	13	1	0
DBM	hhs1	29	2016	pi	0.032	1	0
DBM	hhs1	29	2016	pt	19	0.999667	-0.000333056
DBM	hhs10	5	2012	1wk	0.009	0.685647686	-0.377391361
DBM	hhs10	5	2012	2wk	0.011	0.558108558	-0.583201787
DBM	hhs10	5	2012	3wk	0.012	0.508491508	-0.676306763
DBM	hhs10	5	2012	4wk	0.01	0.501831502	-0.689490869
DBM	hhs10	5	2012	onset	11	0.182817183	-1.699268626
DBM	hhs10	5	2012	pi	0.037	0.177489177	-1.728845644
DBM	hhs10	5	2012	pt	17	0.123543124	-2.091165005
DBM	hhs10	5	2013	1wk	0.004	0.835497835	-0.179727522
DBM	hhs10	5	2013	2wk	0.005	0.843822844	-0.169812707
DBM	hhs10	5	2013	3wk	0.005	0.706959707	-0.346781606
DBM	hhs10	5	2013	4wk	0.007	0.688644689	-0.373029832
DBM	hhs10	5	2013	onset	12	0.158841159	-1.839850577
DBM	hhs10	5	2013	pi	0.04	0.139194139	-1.971885635
DBM	hhs10	5	2013	pt	14	0.060606061	-2.803360381
DBM	hhs10	5	2014	1wk	0.009	0.715950716	-0.334143947
DBM	hhs10	5	2014	2wk	0.009	0.66000666	-0.415505353
DBM	hhs10	5	2014	3wk	0.01	0.564102564	-0.572519193
DBM	hhs10	5	2014	4wk	0.011	0.494172494	-0.704870644
DBM	hhs10	5	2014	onset	9	0.225441225	-1.489695795
DBM	hhs10	5	2014	pi	0.036	0.183483183	-1.695632259
DBM	hhs10	5	2014	pt	16	0.127206127	-2.061946459
DBM	hhs10	5	2015	1wk	0.009	0.693639694	-0.365802627
DBM	hhs10	5	2015	2wk	0.007	0.750582751	-0.286905373
DBM	hhs10	5	2015	3wk	0.008	0.653013653	-0.426157242
DBM	hhs10	5	2015	4wk	0.008	0.609057609	-0.49584242
DBM	hhs10	5	2015	onset	15	0.1002331	-2.300256803
DBM	hhs10	5	2015	pi	0.024	0.259407259	-1.349356022
DBM	hhs10	5	2015	pt	20	0.282051282	-1.265666373
DBM	hhs10	5	2016	1wk	0.007	0.784548785	-0.242646523
DBM	hhs10	5	2016	2wk	0.006	0.743256743	-0.296713744
DBM	hhs10	5	2016	3wk	0.008	0.607059607	-0.499128293
DBM	hhs10	5	2016	4wk	0.008	0.577755578	-0.548604376
DBM	hhs10	5	2016	onset	11	0.220779221	-1.510592078
DBM	hhs10	5	2016	pi	0.037	0.181818182	-1.704748092
DBM	hhs10	5	2016	pt	13	0.128871129	-2.048942375
DBM	hhs10	6	2012	1wk	0.011	0.604062604	-0.504077437
DBM	hhs10	6	2012	2wk	0.012	0.554445554	-0.589786666
DBM	hhs10	6	2012	3wk	0.01	0.58974359	-0.52806743
DBM	hhs10	6	2012	4wk	0.011	0.55011655	-0.597625114
DBM	hhs10	6	2012	onset	11	0.199467199	-1.61210547
DBM	hhs10	6	2012	pi	0.037	0.209457209	-1.563235811
DBM	hhs10	6	2012	pt	17	0.100899101	-2.293634262
DBM	hhs10	6	2013	1wk	0.005	0.864468864	-0.14563999
DBM	hhs10	6	2013	2wk	0.005	0.754911755	-0.281154417
DBM	hhs10	6	2013	3wk	0.007	0.755577756	-0.280272583
DBM	hhs10	6	2013	4wk	0.007	0.6996337	-0.357198367
DBM	hhs10	6	2013	onset	12	0.168165168	-1.782808639
DBM	hhs10	6	2013	pi	0.04	0.138861139	-1.974280846
DBM	hhs10	6	2013	pt	14	0.052947053	-2.938462866
DBM	hhs10	6	2014	1wk	0.009	0.663669664	-0.409970748
DBM	hhs10	6	2014	2wk	0.01	0.558441558	-0.582605306
DBM	hhs10	6	2014	3wk	0.011	0.523809524	-0.646627165
DBM	hhs10	6	2014	4wk	0.013	0.425574426	-0.854315433
DBM	hhs10	6	2014	onset	9	0.275391275	-1.289562373
DBM	hhs10	6	2014	pi	0.036	0.201465201	-1.60213861
DBM	hhs10	6	2014	pt	16	0.137862138	-1.981501094
DBM	hhs10	6	2015	1wk	0.007	0.755577756	-0.280272583
DBM	hhs10	6	2015	2wk	0.008	0.629037629	-0.4635642
DBM	hhs10	6	2015	3wk	0.008	0.607725608	-0.498031802
DBM	hhs10	6	2015	4wk	0.006	0.498834499	-0.695480904
DBM	hhs10	6	2015	onset	15	0.106893107	-2.235925945
DBM	hhs10	6	2015	pi	0.024	0.245421245	-1.404779176
DBM	hhs10	6	2015	pt	20	0.321678322	-1.134203234
DBM	hhs10	6	2016	1wk	0.006	0.802530803	-0.219985041
DBM	hhs10	6	2016	2wk	0.008	0.703296703	-0.351976423
DBM	hhs10	6	2016	3wk	0.008	0.66999667	-0.400482537
DBM	hhs10	6	2016	4wk	0.007	0.641691642	-0.4436474
DBM	hhs10	6	2016	onset	11	0.231102231	-1.464895107
DBM	hhs10	6	2016	pi	0.037	0.184149184	-1.692009066
DBM	hhs10	6	2016	pt	13	0.077922078	-2.552045953
DBM	hhs10	7	2012	1wk	0.012	0.574425574	-0.554384739
DBM	hhs10	7	2012	2wk	0.01	0.634032634	-0.455654853
DBM	hhs10	7	2012	3wk	0.011	0.55011655	-0.597625114
DBM	hhs10	7	2012	4wk	0.016	0.329337329	-1.110672736
DBM	hhs10	7	2012	onset	11	0.16983017	-1.772956342
DBM	hhs10	7	2012	pi	0.037	0.212121212	-1.550597412
DBM	hhs10	7	2012	pt	17	0.097236097	-2.330613266
DBM	hhs10	7	2013	1wk	0.005	0.740925741	-0.299854873
DBM	hhs10	7	2013	2wk	0.007	0.751248751	-0.286018455
DBM	hhs10	7	2013	3wk	0.007	0.671994672	-0.397504867
DBM	hhs10	7	2013	4wk	0.009	0.580752581	-0.543430464
DBM	hhs10	7	2013	onset	12	0.2004662	-1.607109623
DBM	hhs10	7	2013	pi	0.04	0.147519148	-1.913797298
DBM	hhs10	7	2013	pt	14	0.062271062	-2.776258451
DBM	hhs10	7	2014	1wk	0.01	0.614718615	-0.486590653
DBM	hhs10	7	2014	2wk	0.011	0.578088578	-0.548028173
DBM	hhs10	7	2014	3wk	0.013	0.491508492	-0.710276063
DBM	hhs10	7	2014	4wk	0.015	0.413253413	-0.883694283
DBM	hhs10	7	2014	onset	9	0.350649351	-1.047968556
DBM	hhs10	7	2014	pi	0.036	0.224109224	-1.495621738
DBM	hhs10	7	2014	pt	16	0.131868132	-2.025952857
DBM	hhs10	7	2015	1wk	0.008	0.756576757	-0.278951288
DBM	hhs10	7	2015	2wk	0.008	0.720945721	-0.327191428
DBM	hhs10	7	2015	3wk	0.006	0.668664669	-0.402472587
DBM	hhs10	7	2015	4wk	0.007	0.617382617	-0.482266322
DBM	hhs10	7	2015	onset	15	0.137196137	-1.986343719
DBM	hhs10	7	2015	pi	0.024	0.297369297	-1.212780487
DBM	hhs10	7	2015	pt	20	0.328005328	-1.114725427
DBM	hhs10	7	2016	1wk	0.008	0.73026973	-0.31434132
DBM	hhs10	7	2016	2wk	0.008	0.698301698	-0.359104037
DBM	hhs10	7	2016	3wk	0.007	0.643356643	-0.441056053
DBM	hhs10	7	2016	4wk	0.015	0.331002331	-1.105629861
DBM	hhs10	7	2016	onset	11	0.251748252	-1.379325692
DBM	hhs10	7	2016	pi	0.037	0.187146187	-1.675865218
DBM	hhs10	7	2016	pt	13	0.086913087	-2.442846661
DBM	hhs10	8	2012	1wk	0.01	0.671328671	-0.398496439
DBM	hhs10	8	2012	2wk	0.011	0.595737596	-0.517954984
DBM	hhs10	8	2012	3wk	0.016	0.397602398	-0.922302774
DBM	hhs10	8	2012	4wk	0.015	0.421578422	-0.863749465
DBM	hhs10	8	2012	onset	11	0.246420246	-1.400716882
DBM	hhs10	8	2012	pi	0.037	0.215784216	-1.533476372
DBM	hhs10	8	2012	pt	17	0.111222111	-2.196226075
DBM	hhs10	8	2013	1wk	0.007	0.826839827	-0.190144282
DBM	hhs10	8	2013	2wk	0.007	0.758574759	-0.276313924
DBM	hhs10	8	2013	3wk	0.009	0.636030636	-0.452508547
DBM	hhs10	8	2013	4wk	0.015	0.304029304	-1.190631187
DBM	hhs10	8	2013	onset	12	0.182151182	-1.702918266
DBM	hhs10	8	2013	pi	0.04	0.154179154	-1.869640014
DBM	hhs10	8	2013	pt	14	0.041292041	-3.187085502
DBM	hhs10	8	2014	1wk	0.011	0.648018648	-0.433835805
DBM	hhs10	8	2014	2wk	0.013	0.531135531	-0.632738053
DBM	hhs10	8	2014	3wk	0.015	0.437562438	-0.826535869
DBM	hhs10	8	2014	4wk	0.02	0.28038628	-1.271587054
DBM	hhs10	8	2014	onset	9	0.386613387	-0.950330086
DBM	hhs10	8	2014	pi	0.036	0.233100233	-1.456286733
DBM	hhs10	8	2014	pt	16	0.117216117	-2.143735892
DBM	hhs10	8	2015	1wk	0.008	0.777222777	-0.252028255
DBM	hhs10	8	2015	2wk	0.006	0.70962371	-0.343020436
DBM	hhs10	8	2015	3wk	0.007	0.648684649	-0.432808584
DBM	hhs10	8	2015	4wk	0.007	0.587745588	-0.531461099
DBM	hhs10	8	2015	onset	15	0.164169164	-1.806857894
DBM	hhs10	8	2015	pi	0.024	0.316017316	-1.151958269
DBM	hhs10	8	2015	pt	20	0.317682318	-1.146703397
DBM	hhs10	8	2016	1wk	0.008	0.694971695	-0.363884161
DBM	hhs10	8	2016	2wk	0.007	0.641691642	-0.4436474
DBM	hhs10	8	2016	3wk	0.015	0.404595405	-0.904867712
DBM	hhs10	8	2016	4wk	0.021	0.223776224	-1.497108727
DBM	hhs10	8	2016	onset	11	0.301032301	-1.200537708
DBM	hhs10	8	2016	pi	0.037	0.215118215	-1.536567564
DBM	hhs10	8	2016	pt	13	0.085248085	-2.462189624
DBM	hhs10	9	2012	1wk	0.011	0.628371628	-0.464623523
DBM	hhs10	9	2012	2wk	0.016	0.436896437	-0.828059098
DBM	hhs10	9	2012	3wk	0.015	0.45954046	-0.77752829
DBM	hhs10	9	2012	4wk	0.034	0.063936064	-2.749871696
DBM	hhs10	9	2012	onset	11	0.269064269	-1.312805009
DBM	hhs10	9	2012	pi	0.037	0.220779221	-1.510592078
DBM	hhs10	9	2012	pt	17	0.102897103	-2.274025791
DBM	hhs10	9	2013	1wk	0.007	0.833166833	-0.182521377
DBM	hhs10	9	2013	2wk	0.009	0.670995671	-0.398992594
DBM	hhs10	9	2013	3wk	0.015	0.280719281	-1.27040011
DBM	hhs10	9	2013	4wk	0.036	0.01032301	-4.573379863
DBM	hhs10	9	2013	onset	12	0.137529138	-1.983919475
DBM	hhs10	9	2013	pi	0.04	0.155844156	-1.858898772
DBM	hhs10	9	2013	pt	14	0.029304029	-3.530030254
DBM	hhs10	9	2014	1wk	0.013	0.577089577	-0.549757778
DBM	hhs10	9	2014	2wk	0.015	0.467865468	-0.759574486
DBM	hhs10	9	2014	3wk	0.02	0.281052281	-1.269214573
DBM	hhs10	9	2014	4wk	0.026	0.202797203	-1.5955488
DBM	hhs10	9	2014	onset	9	0.364302364	-1.009771085
DBM	hhs10	9	2014	pi	0.036	0.232767233	-1.457716326
DBM	hhs10	9	2014	pt	16	0.113553114	-2.175484591
DBM	hhs10	9	2015	1wk	0.006	0.671994672	-0.397504867
DBM	hhs10	9	2015	2wk	0.007	0.632367632	-0.458284357
DBM	hhs10	9	2015	3wk	0.007	0.563769564	-0.573109686
DBM	hhs10	9	2015	4wk	0.008	0.458874459	-0.778978616
DBM	hhs10	9	2015	onset	15	0.172161172	-1.759324193
DBM	hhs10	9	2015	pi	0.024	0.335997336	-1.090652048
DBM	hhs10	9	2015	pt	20	0.34965035	-1.050821625
DBM	hhs10	9	2016	1wk	0.007	0.676656677	-0.390591259
DBM	hhs10	9	2016	2wk	0.015	0.415917416	-0.877268558
DBM	hhs10	9	2016	3wk	0.021	0.213453213	-1.544337611
DBM	hhs10	9	2016	4wk	0.037	0.056943057	-2.865703511
DBM	hhs10	9	2016	onset	11	0.37029637	-0.993451593
DBM	hhs10	9	2016	pi	0.037	0.225774226	-1.48821978
DBM	hhs10	9	2016	pt	13	0.088578089	-2.423870759
DBM	hhs10	10	2012	1wk	0.016	0.472194472	-0.750364361
DBM	hhs10	10	2012	2wk	0.015	0.485181485	-0.723232262
DBM	hhs10	10	2012	3wk	0.034	0.071595072	-2.63672904
DBM	hhs10	10	2012	4wk	0.028	0.11988012	-2.121263037
DBM	hhs10	10	2012	onset	11	0.328005328	-1.114725427
DBM	hhs10	10	2012	pi	0.037	0.244089244	-1.410221366
DBM	hhs10	10	2012	pt	17	0.106227106	-2.242175965
DBM	hhs10	10	2013	1wk	0.009	0.721611722	-0.326268066
DBM	hhs10	10	2013	2wk	0.015	0.257409257	-1.357088019
DBM	hhs10	10	2013	3wk	0.036	0.007992008	-4.829313238
DBM	hhs10	10	2013	4wk	0.04	0.003663004	-5.609471795
DBM	hhs10	10	2013	onset	12	0.110889111	-2.199224578
DBM	hhs10	10	2013	pi	0.04	0.134199134	-2.008430506
DBM	hhs10	10	2013	pt	14	0.044289044	-3.11701794
DBM	hhs10	10	2014	1wk	0.015	0.529470529	-0.635877773
DBM	hhs10	10	2014	2wk	0.02	0.338994339	-1.081771871
DBM	hhs10	10	2014	3wk	0.026	0.244422244	-1.408858039
DBM	hhs10	10	2014	4wk	0.032	0.12021312	-2.11848911
DBM	hhs10	10	2014	onset	9	0.562770563	-0.57488326
DBM	hhs10	10	2014	pi	0.036	0.23010323	-1.469227244
DBM	hhs10	10	2014	pt	16	0.152181152	-1.882683677
DBM	hhs10	10	2015	1wk	0.007	0.738927739	-0.302555145
DBM	hhs10	10	2015	2wk	0.007	0.676989677	-0.390099254
DBM	hhs10	10	2015	3wk	0.008	0.556776557	-0.585591274
DBM	hhs10	10	2015	4wk	0.009	0.578421578	-0.547452302
DBM	hhs10	10	2015	onset	15	0.211455211	-1.553742069
DBM	hhs10	10	2015	pi	0.024	0.338328338	-1.08373844
DBM	hhs10	10	2015	pt	20	0.362637363	-1.014351945
DBM	hhs10	10	2016	1wk	0.015	0.396270396	-0.925658482
DBM	hhs10	10	2016	2wk	0.021	0.172827173	-1.755463185
DBM	hhs10	10	2016	3wk	0.037	0.024975025	-3.689878954
DBM	hhs10	10	2016	4wk	0.03	0.07992008	-2.526728145
DBM	hhs10	10	2016	onset	11	0.343989344	-1.067144599
DBM	hhs10	10	2016	pi	0.037	0.226107226	-1.48674594
DBM	hhs10	10	2016	pt	13	0.077922078	-2.552045953
DBM	hhs10	11	2012	1wk	0.015	0.546786547	-0.603696778
DBM	hhs10	11	2012	2wk	0.034	0.098235098	-2.320391712
DBM	hhs10	11	2012	3wk	0.028	0.154512155	-1.867482516
DBM	hhs10	11	2012	4wk	0.026	0.195138195	-1.634047278
DBM	hhs10	11	2012	onset	11	0.463536464	-0.768870227
DBM	hhs10	11	2012	pi	0.037	0.242424242	-1.41706602
DBM	hhs10	11	2012	pt	17	0.118881119	-2.129631286
DBM	hhs10	11	2013	1wk	0.015	0.282051282	-1.265666373
DBM	hhs10	11	2013	2wk	0.036	0.005661006	-5.174153724
DBM	hhs10	11	2013	3wk	0.04	0.001998002	-6.215607599
DBM	hhs10	11	2013	4wk	0.034	0.012321012	-4.396449155
DBM	hhs10	11	2013	onset	12	0.093906094	-2.365459997
DBM	hhs10	11	2013	pi	0.04	0.151515152	-1.887069649
DBM	hhs10	11	2013	pt	14	0.034965035	-3.353406718
DBM	hhs10	11	2014	1wk	0.02	0.436896437	-0.828059098
DBM	hhs10	11	2014	2wk	0.026	0.32001332	-1.139392659
DBM	hhs10	11	2014	3wk	0.032	0.148851149	-1.904808473
DBM	hhs10	11	2014	4wk	0.031	0.17016317	-1.770997478
DBM	hhs10	11	2014	onset	9	0.924075924	-0.078961042
DBM	hhs10	11	2014	pi	0.036	0.243423243	-1.412953608
DBM	hhs10	11	2014	pt	16	0.13986014	-1.967112357
DBM	hhs10	11	2015	1wk	0.007	0.754245754	-0.28203703
DBM	hhs10	11	2015	2wk	0.008	0.622044622	-0.474743449
DBM	hhs10	11	2015	3wk	0.009	0.627372627	-0.466214613
DBM	hhs10	11	2015	4wk	0.011	0.575091575	-0.55322599
DBM	hhs10	11	2015	onset	15	0.238095238	-1.435084525
DBM	hhs10	11	2015	pi	0.024	0.363969364	-1.01068558
DBM	hhs10	11	2015	pt	20	0.351981352	-1.044177082
DBM	hhs10	11	2016	1wk	0.021	0.29037629	-1.236577644
DBM	hhs10	11	2016	2wk	0.037	0.051948052	-2.957511061
DBM	hhs10	11	2016	3wk	0.03	0.143523144	-1.941258978
DBM	hhs10	11	2016	4wk	0.022	0.309024309	-1.174335335
DBM	hhs10	11	2016	onset	11	0.603729604	-0.504628857
DBM	hhs10	11	2016	pi	0.037	0.245754246	-1.403423243
DBM	hhs10	11	2016	pt	13	0.090909091	-2.397895273
DBM	hhs10	12	2012	1wk	0.034	0.22011322	-1.513613228
DBM	hhs10	12	2012	2wk	0.028	0.3003663	-1.202752548
DBM	hhs10	12	2012	3wk	0.026	0.312687313	-1.162551589
DBM	hhs10	12	2012	4wk	0.03	0.256077256	-1.362276098
DBM	hhs10	12	2012	onset	11	0.91974692	-0.083656734
DBM	hhs10	12	2012	pi	0.037	0.204795205	-1.5857448
DBM	hhs10	12	2012	pt	17	0.147186147	-1.916057186
DBM	hhs10	12	2013	1wk	0.036	0.096237096	-2.34094038
DBM	hhs10	12	2013	2wk	0.04	0.057276057	-2.859872591
DBM	hhs10	12	2013	3wk	0.034	0.12953713	-2.043787724
DBM	hhs10	12	2013	4wk	0.028	0.247419247	-1.396671023
DBM	hhs10	12	2013	onset	12	0.674991675	-0.393054922
DBM	hhs10	12	2013	pi	0.04	0.203463203	-1.592270109
DBM	hhs10	12	2013	pt	14	0.071928072	-2.63208866
DBM	hhs10	12	2014	1wk	0.026	0.388944389	-0.944318905
DBM	hhs10	12	2014	2wk	0.032	0.198801199	-1.615449955
DBM	hhs10	12	2014	3wk	0.031	0.224775225	-1.492654377
DBM	hhs10	12	2014	4wk	0.036	0.16983017	-1.772956342
DBM	hhs10	12	2014	onset	9	0.998667999	-0.001332889
DBM	hhs10	12	2014	pi	0.036	0.242757243	-1.415693336
DBM	hhs10	12	2014	pt	16	0.14985015	-1.898119485
DBM	hhs10	12	2015	1wk	0.008	0.691974692	-0.368205896
DBM	hhs10	12	2015	2wk	0.009	0.692973693	-0.366763242
DBM	hhs10	12	2015	3wk	0.011	0.602730603	-0.506284944
DBM	hhs10	12	2015	4wk	0.014	0.487512488	-0.718439373
DBM	hhs10	12	2015	onset	15	0.256077256	-1.362276098
DBM	hhs10	12	2015	pi	0.024	0.397935398	-0.921465604
DBM	hhs10	12	2015	pt	20	0.331335331	-1.104624331
DBM	hhs10	12	2016	1wk	0.037	0.088578089	-2.423870759
DBM	hhs10	12	2016	2wk	0.03	0.204129204	-1.589002132
DBM	hhs10	12	2016	3wk	0.022	0.375957376	-0.978279504
DBM	hhs10	12	2016	4wk	0.033	0.202464202	-1.597192186
DBM	hhs10	12	2016	onset	11	0.922743923	-0.080403523
DBM	hhs10	12	2016	pi	0.037	0.273393273	-1.296843959
DBM	hhs10	12	2016	pt	13	0.098901099	-2.313634929
DBM	hhs10	13	2012	1wk	0.028	0.392274392	-0.935793704
DBM	hhs10	13	2012	2wk	0.026	0.355311355	-1.034760817
DBM	hhs10	13	2012	3wk	0.03	0.302697303	-1.195021974
DBM	hhs10	13	2012	4wk	0.037	0.248418248	-1.392641468
DBM	hhs10	13	2012	onset	11	1	0
DBM	hhs10	13	2012	pi	0.037	0.161172161	-1.825282161
DBM	hhs10	13	2012	pt	17	0.176157176	-1.736378636
DBM	hhs10	13	2013	1wk	0.04	0.119214119	-2.126834082
DBM	hhs10	13	2013	2wk	0.034	0.211788212	-1.552168505
DBM	hhs10	13	2013	3wk	0.028	0.287379287	-1.246952377
DBM	hhs10	13	2013	4wk	0.024	0.248418248	-1.392641468
DBM	hhs10	13	2013	onset	12	0.91974692	-0.083656734
DBM	hhs10	13	2013	pi	0.04	0.195471195	-1.632342248
DBM	hhs10	13	2013	pt	14	0.126873127	-2.064567693
DBM	hhs10	13	2014	1wk	0.032	0.23976024	-1.428115856
DBM	hhs10	13	2014	2wk	0.031	0.253413253	-1.37273371
DBM	hhs10	13	2014	3wk	0.036	0.181818182	-1.704748092
DBM	hhs10	13	2014	4wk	0.034	0.239094239	-1.430897499
DBM	hhs10	13	2014	onset	9	0.998001998	-0.002000001
DBM	hhs10	13	2014	pi	0.036	0.255078255	-1.366184898
DBM	hhs10	13	2014	pt	16	0.16983017	-1.772956342
DBM	hhs10	13	2015	1wk	0.009	0.755910756	-0.279831958
DBM	hhs10	13	2015	2wk	0.011	0.653679654	-0.425137874
DBM	hhs10	13	2015	3wk	0.014	0.495504496	-0.702178853
DBM	hhs10	13	2015	4wk	0.014	0.488511489	-0.71639229
DBM	hhs10	13	2015	onset	15	0.323010323	-1.130070996
DBM	hhs10	13	2015	pi	0.024	0.3999334	-0.916457246
DBM	hhs10	13	2015	pt	20	0.347319347	-1.057510613
DBM	hhs10	13	2016	1wk	0.03	0.354978355	-1.035698463
DBM	hhs10	13	2016	2wk	0.022	0.275058275	-1.290772294
DBM	hhs10	13	2016	3wk	0.033	0.276723277	-1.284737273
DBM	hhs10	13	2016	4wk	0.025	0.207126207	-1.574426975
DBM	hhs10	13	2016	onset	11	0.999667	-0.000333056
DBM	hhs10	13	2016	pi	0.037	0.186813187	-1.677646162
DBM	hhs10	13	2016	pt	13	0.14951715	-1.90034418
DBM	hhs10	14	2012	1wk	0.026	0.348651349	-1.053682857
DBM	hhs10	14	2012	2wk	0.03	0.285381285	-1.253929149
DBM	hhs10	14	2012	3wk	0.037	0.247419247	-1.396671023
DBM	hhs10	14	2012	4wk	0.028	0.212787213	-1.547462614
DBM	hhs10	14	2012	onset	11	1	0
DBM	hhs10	14	2012	pi	0.037	0.145188145	-1.929724825
DBM	hhs10	14	2012	pt	17	0.158841159	-1.839850577
DBM	hhs10	14	2013	1wk	0.034	0.313686314	-1.159361793
DBM	hhs10	14	2013	2wk	0.028	0.214119214	-1.541222344
DBM	hhs10	14	2013	3wk	0.024	0.12021312	-2.11848911
DBM	hhs10	14	2013	4wk	0.018	0.072261072	-2.627469714
DBM	hhs10	14	2013	onset	12	1	0
DBM	hhs10	14	2013	pi	0.04	0.106227106	-2.242175965
DBM	hhs10	14	2013	pt	14	0.100899101	-2.293634262
DBM	hhs10	14	2014	1wk	0.031	0.305361305	-1.186259596
DBM	hhs10	14	2014	2wk	0.036	0.224775225	-1.492654377
DBM	hhs10	14	2014	3wk	0.034	0.271728272	-1.302952713
DBM	hhs10	14	2014	4wk	0.028	0.306027306	-1.184080946
DBM	hhs10	14	2014	onset	9	0.999667	-0.000333056
DBM	hhs10	14	2014	pi	0.036	0.243756244	-1.411586554
DBM	hhs10	14	2014	pt	16	0.189477189	-1.663486634
DBM	hhs10	14	2015	1wk	0.011	0.6000666	-0.51071463
DBM	hhs10	14	2015	2wk	0.014	0.415917416	-0.877268558
DBM	hhs10	14	2015	3wk	0.014	0.466533467	-0.762425522
DBM	hhs10	14	2015	4wk	0.017	0.324675325	-1.124929597
DBM	hhs10	14	2015	onset	15	0.195471195	-1.632342248
DBM	hhs10	14	2015	pi	0.024	0.381951382	-0.962461951
DBM	hhs10	14	2015	pt	20	0.330669331	-1.106636404
DBM	hhs10	14	2016	1wk	0.022	0.28971029	-1.238873856
DBM	hhs10	14	2016	2wk	0.033	0.306360306	-1.182993398
DBM	hhs10	14	2016	3wk	0.025	0.204462204	-1.58737214
DBM	hhs10	14	2016	4wk	0.023	0.206460206	-1.57764759
DBM	hhs10	14	2016	onset	11	1	0
DBM	hhs10	14	2016	pi	0.037	0.225108225	-1.491173992
DBM	hhs10	14	2016	pt	13	0.135198135	-2.001013908
DBM	hhs10	15	2012	1wk	0.03	0.375291375	-0.980052554
DBM	hhs10	15	2012	2wk	0.037	0.278388278	-1.278738455
DBM	hhs10	15	2012	3wk	0.028	0.245421245	-1.404779176
DBM	hhs10	15	2012	4wk	0.024	0.16017316	-1.831499798
DBM	hhs10	15	2012	onset	11	1	0
DBM	hhs10	15	2012	pi	0.037	0.165834166	-1.796766991
DBM	hhs10	15	2012	pt	17	0.167166167	-1.788766948
DBM	hhs10	15	2013	1wk	0.028	0.213786214	-1.542778764
DBM	hhs10	15	2013	2wk	0.024	0.107892108	-2.226623552
DBM	hhs10	15	2013	3wk	0.018	0.063270063	-2.760342996
DBM	hhs10	15	2013	4wk	0.016	0.045954046	-3.080113383
DBM	hhs10	15	2013	onset	12	1	0
DBM	hhs10	15	2013	pi	0.04	0.109224109	-2.21435346
DBM	hhs10	15	2013	pt	14	0.072594073	-2.622872005
DBM	hhs10	15	2014	1wk	0.036	0.316350316	-1.150905083
DBM	hhs10	15	2014	2wk	0.034	0.301698302	-1.198327762
DBM	hhs10	15	2014	3wk	0.028	0.275391275	-1.289562373
DBM	hhs10	15	2014	4wk	0.022	0.193140193	-1.644338964
DBM	hhs10	15	2014	onset	9	1	0
DBM	hhs10	15	2014	pi	0.036	0.210789211	-1.556896646
DBM	hhs10	15	2014	pt	16	0.198468198	-1.617126401
DBM	hhs10	15	2015	1wk	0.014	0.538128538	-0.619657829
DBM	hhs10	15	2015	2wk	0.014	0.564102564	-0.572519193
DBM	hhs10	15	2015	3wk	0.017	0.386946387	-0.949469131
DBM	hhs10	15	2015	4wk	0.017	0.411588412	-0.88773143
DBM	hhs10	15	2015	onset	15	0.305361305	-1.186259596
DBM	hhs10	15	2015	pi	0.024	0.434232434	-0.834175325
DBM	hhs10	15	2015	pt	20	0.340992341	-1.075895262
DBM	hhs10	15	2016	1wk	0.033	0.331668332	-1.10361981
DBM	hhs10	15	2016	2wk	0.025	0.306027306	-1.184080946
DBM	hhs10	15	2016	3wk	0.023	0.271395271	-1.304178955
DBM	hhs10	15	2016	4wk	0.02	0.229437229	-1.472125797
DBM	hhs10	15	2016	onset	11	1	0
DBM	hhs10	15	2016	pi	0.037	0.363636364	-1.011600912
DBM	hhs10	15	2016	pt	13	0.245754246	-1.403423243
DBM	hhs10	16	2012	1wk	0.037	0.324009324	-1.126982986
DBM	hhs10	16	2012	2wk	0.028	0.246420246	-1.400716882
DBM	hhs10	16	2012	3wk	0.024	0.16983017	-1.772956342
DBM	hhs10	16	2012	4wk	0.021	0.091575092	-2.39059597
DBM	hhs10	16	2012	onset	11	1	0
DBM	hhs10	16	2012	pi	0.037	0.18981019	-1.661730707
DBM	hhs10	16	2012	pt	17	0.180819181	-1.710257748
DBM	hhs10	16	2013	1wk	0.024	0.143190143	-1.943581859
DBM	hhs10	16	2013	2wk	0.018	0.072927073	-2.618295338
DBM	hhs10	16	2013	3wk	0.016	0.046620047	-3.065724645
DBM	hhs10	16	2013	4wk	0.012	0.018981019	-3.9643158
DBM	hhs10	16	2013	onset	12	1	0
DBM	hhs10	16	2013	pi	0.04	0.160839161	-1.827350414
DBM	hhs10	16	2013	pt	14	0.095238095	-2.351375257
DBM	hhs10	16	2014	1wk	0.034	0.328671329	-1.112697029
DBM	hhs10	16	2014	2wk	0.028	0.256410256	-1.360976553
DBM	hhs10	16	2014	3wk	0.022	0.134865135	-2.003480001
DBM	hhs10	16	2014	4wk	0.018	0.075258075	-2.586832069
DBM	hhs10	16	2014	onset	9	1	0
DBM	hhs10	16	2014	pi	0.036	0.16983017	-1.772956342
DBM	hhs10	16	2014	pt	16	0.194805195	-1.635755221
DBM	hhs10	16	2015	1wk	0.014	0.60972361	-0.494749523
DBM	hhs10	16	2015	2wk	0.017	0.455544456	-0.78626197
DBM	hhs10	16	2015	3wk	0.017	0.451215451	-0.795810335
DBM	hhs10	16	2015	4wk	0.024	0.272061272	-1.301727973
DBM	hhs10	16	2015	onset	15	0.443556444	-0.812930217
DBM	hhs10	16	2015	pi	0.024	0.445554446	-0.808435827
DBM	hhs10	16	2015	pt	20	0.371961372	-0.988965269
DBM	hhs10	16	2016	1wk	0.025	0.31035631	-1.170034253
DBM	hhs10	16	2016	2wk	0.023	0.286713287	-1.249272564
DBM	hhs10	16	2016	3wk	0.02	0.231102231	-1.464895107
DBM	hhs10	16	2016	4wk	0.018	0.151848152	-1.884874258
DBM	hhs10	16	2016	onset	11	1	0
DBM	hhs10	16	2016	pi	0.037	0.391941392	-0.936642961
DBM	hhs10	16	2016	pt	13	0.238761239	-1.432291227
DBM	hhs10	17	2012	1wk	0.028	0.234099234	-1.452010176
DBM	hhs10	17	2012	2wk	0.024	0.121212121	-2.1102132
DBM	hhs10	17	2012	3wk	0.021	0.052614053	-2.944772035
DBM	hhs10	17	2012	4wk	0.019	0.062604063	-2.770925105
DBM	hhs10	17	2012	onset	11	1	0
DBM	hhs10	17	2012	pi	0.037	0.105894106	-2.245315685
DBM	hhs10	17	2012	pt	17	0.148185148	-1.909292786
DBM	hhs10	17	2013	1wk	0.018	0.233766234	-1.453433664
DBM	hhs10	17	2013	2wk	0.016	0.160506161	-1.829422954
DBM	hhs10	17	2013	3wk	0.012	0.057276057	-2.859872591
DBM	hhs10	17	2013	4wk	0.013	0.103230103	-2.270794771
DBM	hhs10	17	2013	onset	12	1	0
DBM	hhs10	17	2013	pi	0.04	0.438228438	-0.825014956
DBM	hhs10	17	2013	pt	14	0.30969031	-1.172182482
DBM	hhs10	17	2014	1wk	0.028	0.335664336	-1.091643619
DBM	hhs10	17	2014	2wk	0.022	0.185814186	-1.683008106
DBM	hhs10	17	2014	3wk	0.018	0.086580087	-2.446685437
DBM	hhs10	17	2014	4wk	0.012	0.056943057	-2.865703511
DBM	hhs10	17	2014	onset	9	1	0
DBM	hhs10	17	2014	pi	0.036	0.265068265	-1.327767882
DBM	hhs10	17	2014	pt	16	0.153513154	-1.873969025
DBM	hhs10	17	2015	1wk	0.017	0.437229437	-0.827297194
DBM	hhs10	17	2015	2wk	0.017	0.466866467	-0.761712
DBM	hhs10	17	2015	3wk	0.024	0.252747253	-1.375365291
DBM	hhs10	17	2015	4wk	0.021	0.32967033	-1.109662125
DBM	hhs10	17	2015	onset	15	0.514818515	-0.663940839
DBM	hhs10	17	2015	pi	0.024	0.466533467	-0.762425522
DBM	hhs10	17	2015	pt	20	0.384282384	-0.956377621
DBM	hhs10	17	2016	1wk	0.023	0.413253413	-0.883694283
DBM	hhs10	17	2016	2wk	0.02	0.316683317	-1.149853005
DBM	hhs10	17	2016	3wk	0.018	0.235098235	-1.44775183
DBM	hhs10	17	2016	4wk	0.015	0.237762238	-1.436484106
DBM	hhs10	17	2016	onset	11	1	0
DBM	hhs10	17	2016	pi	0.037	0.622044622	-0.474743449
DBM	hhs10	17	2016	pt	13	0.470529471	-0.753896685
DBM	hhs10	18	2012	1wk	0.024	0.235098235	-1.44775183
DBM	hhs10	18	2012	2wk	0.021	0.113886114	-2.172556331
DBM	hhs10	18	2012	3wk	0.019	0.112887113	-2.181366961
DBM	hhs10	18	2012	4wk	0.014	0.115884116	-2.155164588
DBM	hhs10	18	2012	onset	11	1	0
DBM	hhs10	18	2012	pi	0.037	0.272394272	-1.300504731
DBM	hhs10	18	2012	pt	17	0.151182151	-1.88926987
DBM	hhs10	18	2013	1wk	0.016	0.328338328	-1.113710713
DBM	hhs10	18	2013	2wk	0.012	0.143523144	-1.941258978
DBM	hhs10	18	2013	3wk	0.013	0.189477189	-1.663486634
DBM	hhs10	18	2013	4wk	0.007	0.145521146	-1.927433873
DBM	hhs10	18	2013	onset	12	1	0
DBM	hhs10	18	2013	pi	0.04	0.696303696	-0.361969369
DBM	hhs10	18	2013	pt	14	0.566433566	-0.568395476
DBM	hhs10	18	2014	1wk	0.022	0.265068265	-1.327767882
DBM	hhs10	18	2014	2wk	0.018	0.116550117	-2.149433913
DBM	hhs10	18	2014	3wk	0.012	0.073260073	-2.613739522
DBM	hhs10	18	2014	4wk	0.011	0.140859141	-1.959994889
DBM	hhs10	18	2014	onset	9	1	0
DBM	hhs10	18	2014	pi	0.036	0.417249417	-0.874071113
DBM	hhs10	18	2014	pt	16	0.211122211	-1.555318114
DBM	hhs10	18	2015	1wk	0.017	0.54045954	-0.6153355
DBM	hhs10	18	2015	2wk	0.024	0.352980353	-1.041342881
DBM	hhs10	18	2015	3wk	0.021	0.409257409	-0.893410958
DBM	hhs10	18	2015	4wk	0.02	0.382284382	-0.961590491
DBM	hhs10	18	2015	onset	15	0.988677989	-0.011386593
DBM	hhs10	18	2015	pi	0.024	0.483183483	-0.727358815
DBM	hhs10	18	2015	pt	20	0.441225441	-0.81819933
DBM	hhs10	18	2016	1wk	0.02	0.361971362	-1.016190181
DBM	hhs10	18	2016	2wk	0.018	0.252414252	-1.376683682
DBM	hhs10	18	2016	3wk	0.015	0.23976024	-1.428115856
DBM	hhs10	18	2016	4wk	0.015	0.347319347	-1.057510613
DBM	hhs10	18	2016	onset	11	1	0
DBM	hhs10	18	2016	pi	0.037	0.681984682	-0.382748082
DBM	hhs10	18	2016	pt	13	0.532467532	-0.630233355
DBM	hhs10	19	2012	1wk	0.021	0.208458208	-1.568016697
DBM	hhs10	19	2012	2wk	0.019	0.212454212	-1.549028785
DBM	hhs10	19	2012	3wk	0.014	0.178821179	-1.721368973
DBM	hhs10	19	2012	4wk	0.01	0.177822178	-1.726971229
DBM	hhs10	19	2012	onset	11	1	0
DBM	hhs10	19	2012	pi	0.037	0.539127539	-0.617803114
DBM	hhs10	19	2012	pt	17	0.376290376	-0.977394156
DBM	hhs10	19	2013	1wk	0.012	0.238428238	-1.433686901
DBM	hhs10	19	2013	2wk	0.013	0.318348318	-1.144609155
DBM	hhs10	19	2013	3wk	0.007	0.221778222	-1.506077397
DBM	hhs10	19	2013	4wk	0.008	0.353313353	-1.040399929
DBM	hhs10	19	2013	onset	12	1	0
DBM	hhs10	19	2013	pi	0.04	0.847152847	-0.165874144
DBM	hhs10	19	2013	pt	14	0.767565768	-0.264531113
DBM	hhs10	19	2014	1wk	0.018	0.241758242	-1.419817053
DBM	hhs10	19	2014	2wk	0.012	0.136530137	-1.991209908
DBM	hhs10	19	2014	3wk	0.011	0.227106227	-1.48233741
DBM	hhs10	19	2014	4wk	0.011	0.317682318	-1.146703397
DBM	hhs10	19	2014	onset	9	1	0
DBM	hhs10	19	2014	pi	0.036	0.702963703	-0.35245002
DBM	hhs10	19	2014	pt	16	0.534798535	-0.625865173
DBM	hhs10	19	2015	1wk	0.024	0.338328338	-1.08373844
DBM	hhs10	19	2015	2wk	0.021	0.401931402	-0.911473847
DBM	hhs10	19	2015	3wk	0.02	0.392940393	-0.934097351
DBM	hhs10	19	2015	4wk	0.022	0.277056277	-1.283534627
DBM	hhs10	19	2015	onset	15	1	0
DBM	hhs10	19	2015	pi	0.024	0.529470529	-0.635877773
DBM	hhs10	19	2015	pt	20	0.390609391	-0.940047219
DBM	hhs10	19	2016	1wk	0.018	0.306027306	-1.184080946
DBM	hhs10	19	2016	2wk	0.015	0.310689311	-1.168961867
DBM	hhs10	19	2016	3wk	0.015	0.3999334	-0.916457246
DBM	hhs10	19	2016	4wk	0.01	0.344655345	-1.065210362
DBM	hhs10	19	2016	onset	11	1	0
DBM	hhs10	19	2016	pi	0.037	0.815517816	-0.203932011
DBM	hhs10	19	2016	pt	13	0.691974692	-0.368205896
DBM	hhs10	20	2012	1wk	0.019	0.36030636	-1.020800609
DBM	hhs10	20	2012	2wk	0.014	0.302697303	-1.195021974
DBM	hhs10	20	2012	3wk	0.01	0.27039627	-1.307866728
DBM	hhs10	20	2012	4wk	0.011	0.331002331	-1.105629861
DBM	hhs10	20	2012	onset	11	1	0
DBM	hhs10	20	2012	pi	0.037	0.831834832	-0.184121377
DBM	hhs10	20	2012	pt	17	0.673659674	-0.395030231
DBM	hhs10	20	2013	1wk	0.013	0.506826507	-0.67958653
DBM	hhs10	20	2013	2wk	0.007	0.382950383	-0.959849847
DBM	hhs10	20	2013	3wk	0.008	0.499167499	-0.69481357
DBM	hhs10	20	2013	4wk	0.006	0.425907426	-0.853533266
DBM	hhs10	20	2013	onset	12	1	0
DBM	hhs10	20	2013	pi	0.04	0.958374958	-0.042516181
DBM	hhs10	20	2013	pt	14	0.932400932	-0.069992372
DBM	hhs10	20	2014	1wk	0.012	0.182817183	-1.699268626
DBM	hhs10	20	2014	2wk	0.011	0.301365301	-1.199432124
DBM	hhs10	20	2014	3wk	0.011	0.406260406	-0.90076093
DBM	hhs10	20	2014	4wk	0.012	0.463869464	-0.768152094
DBM	hhs10	20	2014	onset	9	1	0
DBM	hhs10	20	2014	pi	0.036	0.893772894	-0.11230357
DBM	hhs10	20	2014	pt	16	0.783549784	-0.243920679
DBM	hhs10	20	2015	1wk	0.021	0.495504496	-0.702178853
DBM	hhs10	20	2015	2wk	0.02	0.443556444	-0.812930217
DBM	hhs10	20	2015	3wk	0.022	0.327006327	-1.11777576
DBM	hhs10	20	2015	4wk	0.022	0.336996337	-1.087683218
DBM	hhs10	20	2015	onset	15	1	0
DBM	hhs10	20	2015	pi	0.024	0.598401598	-0.513493181
DBM	hhs10	20	2015	pt	20	0.428238428	-0.848075163
DBM	hhs10	20	2016	1wk	0.015	0.432900433	-0.837247525
DBM	hhs10	20	2016	2wk	0.015	0.507159507	-0.678929715
DBM	hhs10	20	2016	3wk	0.01	0.461205461	-0.773911649
DBM	hhs10	20	2016	4wk	0.013	0.513486513	-0.666531514
DBM	hhs10	20	2016	onset	11	1	0
DBM	hhs10	20	2016	pi	0.037	0.953712954	-0.04739254
DBM	hhs10	20	2016	pt	13	0.908424908	-0.096043049
DBM	hhs10	21	2012	1wk	0.014	0.43023643	-0.843420384
DBM	hhs10	21	2012	2wk	0.01	0.384282384	-0.956377621
DBM	hhs10	21	2012	3wk	0.011	0.440892441	-0.818954331
DBM	hhs10	21	2012	4wk	0.007	0.294372294	-1.222910005
DBM	hhs10	21	2012	onset	11	1	0
DBM	hhs10	21	2012	pi	0.037	0.942723943	-0.058981783
DBM	hhs10	21	2012	pt	17	0.873459873	-0.135293088
DBM	hhs10	21	2013	1wk	0.007	0.43023643	-0.843420384
DBM	hhs10	21	2013	2wk	0.008	0.571761572	-0.559033207
DBM	hhs10	21	2013	3wk	0.006	0.494172494	-0.704870644
DBM	hhs10	21	2013	4wk	0.008	0.563436563	-0.573700528
DBM	hhs10	21	2013	onset	12	1	0
DBM	hhs10	21	2013	pi	0.04	0.977355977	-0.022904336
DBM	hhs10	21	2013	pt	14	0.964368964	-0.036281314
DBM	hhs10	21	2014	1wk	0.011	0.583416583	-0.538853796
DBM	hhs10	21	2014	2wk	0.011	0.615384615	-0.485507816
DBM	hhs10	21	2014	3wk	0.012	0.567099567	-0.567220387
DBM	hhs10	21	2014	4wk	0.012	0.549450549	-0.598836501
DBM	hhs10	21	2014	onset	9	1	0
DBM	hhs10	21	2014	pi	0.036	0.991341991	-0.008695707
DBM	hhs10	21	2014	pt	16	0.978687979	-0.021542402
DBM	hhs10	21	2015	1wk	0.02	0.505827506	-0.681559565
DBM	hhs10	21	2015	2wk	0.022	0.366300366	-1.004301609
DBM	hhs10	21	2015	3wk	0.022	0.364968365	-1.0079446
DBM	hhs10	21	2015	4wk	0.017	0.485181485	-0.723232262
DBM	hhs10	21	2015	onset	15	1	0
DBM	hhs10	21	2015	pi	0.024	0.720945721	-0.327191428
DBM	hhs10	21	2015	pt	20	0.48018648	-0.73358075
DBM	hhs10	21	2016	1wk	0.015	0.561438561	-0.577252929
DBM	hhs10	21	2016	2wk	0.01	0.61005661	-0.494203523
DBM	hhs10	21	2016	3wk	0.013	0.546120546	-0.604915547
DBM	hhs10	21	2016	4wk	0.009	0.615051615	-0.486049088
DBM	hhs10	21	2016	onset	11	1	0
DBM	hhs10	21	2016	pi	0.037	0.992007992	-0.008024115
DBM	hhs10	21	2016	pt	13	0.98035298	-0.019842588
DBM	hhs10	22	2012	1wk	0.01	0.482517483	-0.728738126
DBM	hhs10	22	2012	2wk	0.011	0.533799534	-0.627734915
DBM	hhs10	22	2012	3wk	0.007	0.396603397	-0.924818499
DBM	hhs10	22	2012	4wk	0.007	0.477855478	-0.73844694
DBM	hhs10	22	2012	onset	11	1	0
DBM	hhs10	22	2012	pi	0.037	0.988011988	-0.012060448
DBM	hhs10	22	2012	pt	17	0.965034965	-0.035590945
DBM	hhs10	22	2013	1wk	0.008	0.728271728	-0.317081047
DBM	hhs10	22	2013	2wk	0.006	0.644022644	-0.440021392
DBM	hhs10	22	2013	3wk	0.008	0.657675658	-0.419043391
DBM	hhs10	22	2013	4wk	0.007	0.652014652	-0.427688245
DBM	hhs10	22	2013	onset	12	1	0
DBM	hhs10	22	2013	pi	0.04	0.995004995	-0.005007522
DBM	hhs10	22	2013	pt	14	0.989343989	-0.010713193
DBM	hhs10	22	2014	1wk	0.011	0.670995671	-0.398992594
DBM	hhs10	22	2014	2wk	0.012	0.616716617	-0.483345653
DBM	hhs10	22	2014	3wk	0.012	0.575424575	-0.552647119
DBM	hhs10	22	2014	4wk	0.009	0.651015651	-0.429221596
DBM	hhs10	22	2014	onset	9	1	0
DBM	hhs10	22	2014	pi	0.036	0.995004995	-0.005007522
DBM	hhs10	22	2014	pt	16	0.989010989	-0.011049836
DBM	hhs10	22	2015	1wk	0.022	0.387945388	-0.946890702
DBM	hhs10	22	2015	2wk	0.022	0.354312354	-1.037576398
DBM	hhs10	22	2015	3wk	0.017	0.489177489	-0.715029892
DBM	hhs10	22	2015	4wk	0.018	0.46020646	-0.776080064
DBM	hhs10	22	2015	onset	15	1	0
DBM	hhs10	22	2015	pi	0.024	0.791874792	-0.233351991
DBM	hhs10	22	2015	pt	20	0.545787546	-0.605525489
DBM	hhs10	22	2016	1wk	0.01	0.684315684	-0.379335941
DBM	hhs10	22	2016	2wk	0.013	0.565101565	-0.570749803
DBM	hhs10	22	2016	3wk	0.009	0.665001665	-0.407965735
DBM	hhs10	22	2016	4wk	0.009	0.658341658	-0.418031245
DBM	hhs10	22	2016	onset	11	1	0
DBM	hhs10	22	2016	pi	0.037	0.997668998	-0.002333723
DBM	hhs10	22	2016	pt	13	0.994338994	-0.00567709
DBM	hhs10	23	2012	1wk	0.011	0.644022644	-0.440021392
DBM	hhs10	23	2012	2wk	0.007	0.489177489	-0.715029892
DBM	hhs10	23	2012	3wk	0.007	0.571428571	-0.559615788
DBM	hhs10	23	2012	4wk	0.007	0.77955378	-0.2490336
DBM	hhs10	23	2012	onset	11	1	0
DBM	hhs10	23	2012	pi	0.037	0.994671995	-0.00534225
DBM	hhs10	23	2012	pt	17	0.99000999	-0.010040245
DBM	hhs10	23	2013	1wk	0.006	0.613719614	-0.48821711
DBM	hhs10	23	2013	2wk	0.008	0.649350649	-0.431782416
DBM	hhs10	23	2013	3wk	0.007	0.633366633	-0.456705825
DBM	hhs10	23	2013	4wk	0.008	0.630702631	-0.460920794
DBM	hhs10	23	2013	onset	12	1	0
DBM	hhs10	23	2013	pi	0.04	0.996003996	-0.004004009
DBM	hhs10	23	2013	pt	14	0.992673993	-0.007352974
DBM	hhs10	23	2014	1wk	0.012	0.646353646	-0.436408485
DBM	hhs10	23	2014	2wk	0.012	0.607059607	-0.499128293
DBM	hhs10	23	2014	3wk	0.009	0.688977689	-0.37254639
DBM	hhs10	23	2014	4wk	0.01	0.527472527	-0.639658496
DBM	hhs10	23	2014	onset	9	1	0
DBM	hhs10	23	2014	pi	0.036	0.999333999	-0.000666223
DBM	hhs10	23	2014	pt	16	0.995337995	-0.004672906
DBM	hhs10	23	2015	1wk	0.022	0.445887446	-0.807688722
DBM	hhs10	23	2015	2wk	0.017	0.493506494	-0.706219262
DBM	hhs10	23	2015	3wk	0.018	0.489177489	-0.715029892
DBM	hhs10	23	2015	4wk	0.017	0.413253413	-0.883694283
DBM	hhs10	23	2015	onset	15	1	0
DBM	hhs10	23	2015	pi	0.024	0.71961372	-0.329040711
DBM	hhs10	23	2015	pt	20	0.439227439	-0.822737915
DBM	hhs10	23	2016	1wk	0.013	0.544122544	-0.608580793
DBM	hhs10	23	2016	2wk	0.009	0.711288711	-0.340676868
DBM	hhs10	23	2016	3wk	0.009	0.71028971	-0.34208235
DBM	hhs10	23	2016	4wk	0.008	0.693306693	-0.366282819
DBM	hhs10	23	2016	onset	11	1	0
DBM	hhs10	23	2016	pi	0.037	1	0
DBM	hhs10	23	2016	pt	13	0.998667999	-0.001332889
DBM	hhs10	24	2012	1wk	0.007	0.537129537	-0.62151599
DBM	hhs10	24	2012	2wk	0.007	0.594738595	-0.519633307
DBM	hhs10	24	2012	3wk	0.007	0.790542791	-0.235035493
DBM	hhs10	24	2012	4wk	0.004	0.801198801	-0.221646171
DBM	hhs10	24	2012	onset	11	1	0
DBM	hhs10	24	2012	pi	0.037	0.999333999	-0.000666223
DBM	hhs10	24	2012	pt	17	0.996336996	-0.003669729
DBM	hhs10	24	2013	1wk	0.008	0.741924742	-0.298507467
DBM	hhs10	24	2013	2wk	0.007	0.746586747	-0.292243464
DBM	hhs10	24	2013	3wk	0.008	0.622044622	-0.474743449
DBM	hhs10	24	2013	4wk	0.006	0.800865801	-0.222061885
DBM	hhs10	24	2013	onset	12	1	0
DBM	hhs10	24	2013	pi	0.04	0.999000999	-0.0009995
DBM	hhs10	24	2013	pt	14	0.998334998	-0.001666389
DBM	hhs10	24	2014	1wk	0.012	0.632367632	-0.458284357
DBM	hhs10	24	2014	2wk	0.009	0.702630703	-0.352923842
DBM	hhs10	24	2014	3wk	0.01	0.563103563	-0.574291719
DBM	hhs10	24	2014	4wk	0.007	0.787545788	-0.238833767
DBM	hhs10	24	2014	onset	9	1	0
DBM	hhs10	24	2014	pi	0.036	0.999667	-0.000333056
DBM	hhs10	24	2014	pt	16	0.998334998	-0.001666389
DBM	hhs10	24	2015	1wk	0.017	0.579420579	-0.545726676
DBM	hhs10	24	2015	2wk	0.018	0.512154512	-0.669128918
DBM	hhs10	24	2015	3wk	0.017	0.377955378	-0.972979138
DBM	hhs10	24	2015	4wk	0.01	0.693639694	-0.365802627
DBM	hhs10	24	2015	onset	15	1	0
DBM	hhs10	24	2015	pi	0.024	0.874125874	-0.134530893
DBM	hhs10	24	2015	pt	20	0.67032967	-0.399985642
DBM	hhs10	24	2016	1wk	0.009	0.666000666	-0.406464608
DBM	hhs10	24	2016	2wk	0.009	0.672660673	-0.396514278
DBM	hhs10	24	2016	3wk	0.008	0.750582751	-0.286905373
DBM	hhs10	24	2016	4wk	0.007	0.783549784	-0.243920679
DBM	hhs10	24	2016	onset	11	1	0
DBM	hhs10	24	2016	pi	0.037	1	0
DBM	hhs10	24	2016	pt	13	0.998334998	-0.001666389
DBM	hhs10	25	2012	1wk	0.007	0.764901765	-0.268007865
DBM	hhs10	25	2012	2wk	0.007	0.82983683	-0.186526188
DBM	hhs10	25	2012	3wk	0.004	0.887445887	-0.119407731
DBM	hhs10	25	2012	4wk	0.004	0.842490842	-0.171392486
DBM	hhs10	25	2012	onset	11	1	0
DBM	hhs10	25	2012	pi	0.037	1	0
DBM	hhs10	25	2012	pt	17	1	0
DBM	hhs10	25	2013	1wk	0.007	0.774891775	-0.255031905
DBM	hhs10	25	2013	2wk	0.008	0.665334665	-0.407465109
DBM	hhs10	25	2013	3wk	0.006	0.836829837	-0.17813453
DBM	hhs10	25	2013	4wk	0.008	0.625374625	-0.469404408
DBM	hhs10	25	2013	onset	12	1	0
DBM	hhs10	25	2013	pi	0.04	0.999667	-0.000333056
DBM	hhs10	25	2013	pt	14	0.999667	-0.000333056
DBM	hhs10	25	2014	1wk	0.009	0.713952714	-0.336938546
DBM	hhs10	25	2014	2wk	0.01	0.568431568	-0.564874345
DBM	hhs10	25	2014	3wk	0.007	0.803862804	-0.218326666
DBM	hhs10	25	2014	4wk	0.008	0.727938728	-0.317538399
DBM	hhs10	25	2014	onset	9	1	0
DBM	hhs10	25	2014	pi	0.036	1	0
DBM	hhs10	25	2014	pt	16	0.999667	-0.000333056
DBM	hhs10	25	2015	1wk	0.018	0.556776557	-0.585591274
DBM	hhs10	25	2015	2wk	0.017	0.38994339	-0.941753704
DBM	hhs10	25	2015	3wk	0.01	0.714951715	-0.33554027
DBM	hhs10	25	2015	4wk	0.008	0.649350649	-0.431782416
DBM	hhs10	25	2015	onset	15	1	0
DBM	hhs10	25	2015	pi	0.024	0.925074925	-0.077880545
DBM	hhs10	25	2015	pt	20	0.777222777	-0.252028255
DBM	hhs10	25	2016	1wk	0.009	0.701298701	-0.354821375
DBM	hhs10	25	2016	2wk	0.008	0.781551782	-0.246473872
DBM	hhs10	25	2016	3wk	0.007	0.812853813	-0.207203998
DBM	hhs10	25	2016	4wk	0.006	0.857475857	-0.153762255
DBM	hhs10	25	2016	onset	11	1	0
DBM	hhs10	25	2016	pi	0.037	1	0
DBM	hhs10	25	2016	pt	13	1	0
DBM	hhs10	26	2012	1wk	0.007	0.84015984	-0.174163119
DBM	hhs10	26	2012	2wk	0.004	0.891774892	-0.114541542
DBM	hhs10	26	2012	3wk	0.004	0.833166833	-0.182521377
DBM	hhs10	26	2012	4wk	0.004	0.849483849	-0.16312635
DBM	hhs10	26	2012	onset	11	1	0
DBM	hhs10	26	2012	pi	0.037	1	0
DBM	hhs10	26	2012	pt	17	1	0
DBM	hhs10	26	2013	1wk	0.008	0.626040626	-0.468340012
DBM	hhs10	26	2013	2wk	0.006	0.840825841	-0.173370726
DBM	hhs10	26	2013	3wk	0.008	0.576090576	-0.55149038
DBM	hhs10	26	2013	4wk	0.008	0.557775558	-0.583798624
DBM	hhs10	26	2013	onset	12	1	0
DBM	hhs10	26	2013	pi	0.04	1	0
DBM	hhs10	26	2013	pt	14	1	0
DBM	hhs10	26	2014	1wk	0.01	0.566766567	-0.567807759
DBM	hhs10	26	2014	2wk	0.007	0.80985681	-0.210897825
DBM	hhs10	26	2014	3wk	0.008	0.726939727	-0.318911711
DBM	hhs10	26	2014	4wk	0.009	0.586080586	-0.53429798
DBM	hhs10	26	2014	onset	9	1	0
DBM	hhs10	26	2014	pi	0.036	1	0
DBM	hhs10	26	2014	pt	16	1	0
DBM	hhs10	26	2015	1wk	0.017	0.353979354	-1.03851669
DBM	hhs10	26	2015	2wk	0.01	0.745587746	-0.293582451
DBM	hhs10	26	2015	3wk	0.008	0.690642691	-0.370132679
DBM	hhs10	26	2015	4wk	0.008	0.718614719	-0.330429922
DBM	hhs10	26	2015	onset	15	1	0
DBM	hhs10	26	2015	pi	0.024	0.988344988	-0.011723464
DBM	hhs10	26	2015	pt	20	0.936396936	-0.065715815
DBM	hhs10	26	2016	1wk	0.008	0.791874792	-0.233351991
DBM	hhs10	26	2016	2wk	0.007	0.811188811	-0.209254439
DBM	hhs10	26	2016	3wk	0.006	0.859473859	-0.151434868
DBM	hhs10	26	2016	4wk	0.005	0.867798868	-0.14179531
DBM	hhs10	26	2016	onset	11	1	0
DBM	hhs10	26	2016	pi	0.037	1	0
DBM	hhs10	26	2016	pt	13	1	0
DBM	hhs10	27	2012	1wk	0.004	0.88045288	-0.127318867
DBM	hhs10	27	2012	2wk	0.004	0.835497835	-0.179727522
DBM	hhs10	27	2012	3wk	0.004	0.853146853	-0.158823586
DBM	hhs10	27	2012	4wk	0.004	0.821844822	-0.196203683
DBM	hhs10	27	2012	onset	11	1	0
DBM	hhs10	27	2012	pi	0.037	0.999667	-0.000333056
DBM	hhs10	27	2012	pt	17	0.999667	-0.000333056
DBM	hhs10	27	2013	1wk	0.006	0.86979687	-0.139495578
DBM	hhs10	27	2013	2wk	0.008	0.664668665	-0.408466611
DBM	hhs10	27	2013	3wk	0.008	0.652014652	-0.427688245
DBM	hhs10	27	2013	4wk	0.005	0.87978688	-0.128075583
DBM	hhs10	27	2013	onset	12	1	0
DBM	hhs10	27	2013	pi	0.04	1	0
DBM	hhs10	27	2013	pt	14	0.999667	-0.000333056
DBM	hhs10	27	2014	1wk	0.007	0.844488844	-0.169023752
DBM	hhs10	27	2014	2wk	0.008	0.752913753	-0.283804596
DBM	hhs10	27	2014	3wk	0.009	0.629370629	-0.46303496
DBM	hhs10	27	2014	4wk	0.008	0.728604729	-0.316623904
DBM	hhs10	27	2014	onset	9	1	0
DBM	hhs10	27	2014	pi	0.036	1	0
DBM	hhs10	27	2014	pt	16	1	0
DBM	hhs10	27	2015	1wk	0.01	0.705960706	-0.3481957
DBM	hhs10	27	2015	2wk	0.008	0.569097569	-0.563703385
DBM	hhs10	27	2015	3wk	0.008	0.653013653	-0.426157242
DBM	hhs10	27	2015	4wk	0.009	0.73026973	-0.31434132
DBM	hhs10	27	2015	onset	15	1	0
DBM	hhs10	27	2015	pi	0.024	0.976023976	-0.024268127
DBM	hhs10	27	2015	pt	20	0.908757909	-0.095676547
DBM	hhs10	27	2016	1wk	0.007	0.849483849	-0.16312635
DBM	hhs10	27	2016	2wk	0.006	0.842490842	-0.171392486
DBM	hhs10	27	2016	3wk	0.005	0.842490842	-0.171392486
DBM	hhs10	27	2016	4wk	0.007	0.83982684	-0.174559551
DBM	hhs10	27	2016	onset	11	1	0
DBM	hhs10	27	2016	pi	0.037	1	0
DBM	hhs10	27	2016	pt	13	1	0
DBM	hhs10	28	2012	1wk	0.004	0.855477855	-0.156095071
DBM	hhs10	28	2012	2wk	0.004	0.87046287	-0.138730174
DBM	hhs10	28	2012	3wk	0.004	0.831834832	-0.184121377
DBM	hhs10	28	2012	4wk	0.002	0.658008658	-0.41853719
DBM	hhs10	28	2012	onset	11	1	0
DBM	hhs10	28	2012	pi	0.037	1	0
DBM	hhs10	28	2012	pt	17	1	0
DBM	hhs10	28	2013	1wk	0.008	0.71994672	-0.32857807
DBM	hhs10	28	2013	2wk	0.008	0.687645688	-0.374481563
DBM	hhs10	28	2013	3wk	0.005	0.843489843	-0.170207418
DBM	hhs10	28	2013	4wk	0.008	0.695304695	-0.363405119
DBM	hhs10	28	2013	onset	12	1	0
DBM	hhs10	28	2013	pi	0.04	1	0
DBM	hhs10	28	2013	pt	14	1	0
DBM	hhs10	28	2014	1wk	0.008	0.796536797	-0.227481953
DBM	hhs10	28	2014	2wk	0.009	0.674325674	-0.394042088
DBM	hhs10	28	2014	3wk	0.008	0.764235764	-0.268878945
DBM	hhs10	28	2014	4wk	0.005	0.859473859	-0.151434868
DBM	hhs10	28	2014	onset	9	1	0
DBM	hhs10	28	2014	pi	0.036	1	0
DBM	hhs10	28	2014	pt	16	1	0
DBM	hhs10	28	2015	1wk	0.008	0.645021645	-0.438471405
DBM	hhs10	28	2015	2wk	0.008	0.682317682	-0.38225992
DBM	hhs10	28	2015	3wk	0.009	0.761571762	-0.272370874
DBM	hhs10	28	2015	4wk	0.005	0.651015651	-0.429221596
DBM	hhs10	28	2015	onset	15	1	0
DBM	hhs10	28	2015	pi	0.024	0.993006993	-0.007017573
DBM	hhs10	28	2015	pt	20	0.962037962	-0.038701368
DBM	hhs10	28	2016	1wk	0.006	0.843156843	-0.170602285
DBM	hhs10	28	2016	2wk	0.005	0.843822844	-0.169812707
DBM	hhs10	28	2016	3wk	0.007	0.844155844	-0.169418152
DBM	hhs10	28	2016	4wk	0.005	0.882117882	-0.125429579
DBM	hhs10	28	2016	onset	11	1	0
DBM	hhs10	28	2016	pi	0.037	1	0
DBM	hhs10	28	2016	pt	13	1	0
DBM	hhs10	29	2012	1wk	0.004	0.887112887	-0.119783036
DBM	hhs10	29	2012	2wk	0.004	0.860805861	-0.149886281
DBM	hhs10	29	2012	3wk	0.002	0.694638695	-0.364363432
DBM	hhs10	29	2012	4wk	0.003	0.777888778	-0.251171724
DBM	hhs10	29	2012	onset	11	1	0
DBM	hhs10	29	2012	pi	0.037	1	0
DBM	hhs10	29	2012	pt	17	1	0
DBM	hhs10	29	2013	1wk	0.008	0.738927739	-0.302555145
DBM	hhs10	29	2013	2wk	0.005	0.832833833	-0.182921137
DBM	hhs10	29	2013	3wk	0.008	0.721611722	-0.326268066
DBM	hhs10	29	2013	4wk	0.006	0.873126873	-0.135674404
DBM	hhs10	29	2013	onset	12	1	0
DBM	hhs10	29	2013	pi	0.04	1	0
DBM	hhs10	29	2013	pt	14	1	0
DBM	hhs10	29	2014	1wk	0.009	0.687645688	-0.374481563
DBM	hhs10	29	2014	2wk	0.008	0.781218781	-0.246900039
DBM	hhs10	29	2014	3wk	0.005	0.833499833	-0.182121777
DBM	hhs10	29	2014	4wk	0.007	0.853146853	-0.158823586
DBM	hhs10	29	2014	onset	9	1	0
DBM	hhs10	29	2014	pi	0.036	1	0
DBM	hhs10	29	2014	pt	16	1	0
DBM	hhs10	29	2015	1wk	0.008	0.745587746	-0.293582451
DBM	hhs10	29	2015	2wk	0.009	0.766566767	-0.265833479
DBM	hhs10	29	2015	3wk	0.005	0.674658675	-0.393548383
DBM	hhs10	29	2015	4wk	0.005	0.766899767	-0.265399168
DBM	hhs10	29	2015	onset	15	1	0
DBM	hhs10	29	2015	pi	0.024	0.994671995	-0.00534225
DBM	hhs10	29	2015	pt	20	0.981018981	-0.019163471
DBM	hhs10	29	2016	1wk	0.005	0.854478854	-0.157263523
DBM	hhs10	29	2016	2wk	0.007	0.837495837	-0.177338985
DBM	hhs10	29	2016	3wk	0.005	0.887778888	-0.119032567
DBM	hhs10	29	2016	4wk	0.006	0.911421911	-0.092749359
DBM	hhs10	29	2016	onset	11	1	0
DBM	hhs10	29	2016	pi	0.037	1	0
DBM	hhs10	29	2016	pt	13	1	0
DBM	hhs2	5	2012	1wk	0.014	0.587079587	-0.532594886
DBM	hhs2	5	2012	2wk	0.013	0.583416583	-0.538853796
DBM	hhs2	5	2012	3wk	0.017	0.46986347	-0.755313116
DBM	hhs2	5	2012	4wk	0.02	0.38028638	-0.966830678
DBM	hhs2	5	2012	onset	9	0.205461205	-1.582498044
DBM	hhs2	5	2012	pi	0.055	0.070929071	-2.646074902
DBM	hhs2	5	2012	pt	13	0.271062271	-1.305406702
DBM	hhs2	5	2013	1wk	0.018	0.527139527	-0.640290008
DBM	hhs2	5	2013	2wk	0.015	0.462870463	-0.770308042
DBM	hhs2	5	2013	3wk	0.019	0.440892441	-0.818954331
DBM	hhs2	5	2013	4wk	0.02	0.404595405	-0.904867712
DBM	hhs2	5	2013	onset	12	0.155178155	-1.863181434
DBM	hhs2	5	2013	pi	0.034	0.277389277	-1.282333426
DBM	hhs2	5	2013	pt	19	0.17982018	-1.715797928
DBM	hhs2	5	2014	1wk	0.025	0.353313353	-1.040399929
DBM	hhs2	5	2014	2wk	0.023	0.403596404	-0.907339901
DBM	hhs2	5	2014	3wk	0.028	0.268065268	-1.316524791
DBM	hhs2	5	2014	4wk	0.029	0.263403263	-1.3340691
DBM	hhs2	5	2014	onset	6	0.191475191	-1.652997027
DBM	hhs2	5	2014	pi	0.052	0.158508159	-1.841949214
DBM	hhs2	5	2014	pt	13	0.324342324	-1.125955764
DBM	hhs2	5	2015	1wk	0.011	0.505827506	-0.681559565
DBM	hhs2	5	2015	2wk	0.014	0.545121545	-0.606746491
DBM	hhs2	5	2015	3wk	0.014	0.471861472	-0.751069828
DBM	hhs2	5	2015	4wk	0.016	0.41991342	-0.867706732
DBM	hhs2	5	2015	onset	17	0.064269064	-2.744676879
DBM	hhs2	5	2015	pi	0.041	0.235764236	-1.444922974
DBM	hhs2	5	2015	pt	24	0.035298035	-3.343927974
DBM	hhs2	5	2016	1wk	0.025	0.432900433	-0.837247525
DBM	hhs2	5	2016	2wk	0.025	0.408591409	-0.895039623
DBM	hhs2	5	2016	3wk	0.033	0.225774226	-1.48821978
DBM	hhs2	5	2016	4wk	0.032	0.269397269	-1.311568151
DBM	hhs2	5	2016	onset	8	0.2001332	-1.608772133
DBM	hhs2	5	2016	pi	0.069	0.093906094	-2.365459997
DBM	hhs2	5	2016	pt	19	0.211122211	-1.555318114
DBM	hhs2	6	2012	1wk	0.013	0.607392607	-0.498579897
DBM	hhs2	6	2012	2wk	0.017	0.494172494	-0.704870644
DBM	hhs2	6	2012	3wk	0.02	0.399267399	-0.918123913
DBM	hhs2	6	2012	4wk	0.024	0.278055278	-1.279935343
DBM	hhs2	6	2012	onset	9	0.23010323	-1.469227244
DBM	hhs2	6	2012	pi	0.055	0.102564103	-2.277267285
DBM	hhs2	6	2012	pt	13	0.282384282	-1.264486432
DBM	hhs2	6	2013	1wk	0.015	0.510822511	-0.671733086
DBM	hhs2	6	2013	2wk	0.019	0.481185481	-0.731502467
DBM	hhs2	6	2013	3wk	0.02	0.431235431	-0.841101094
DBM	hhs2	6	2013	4wk	0.02	0.429237429	-0.845745065
DBM	hhs2	6	2013	onset	12	0.178155178	-1.725100321
DBM	hhs2	6	2013	pi	0.034	0.342657343	-1.071024332
DBM	hhs2	6	2013	pt	19	0.176823177	-1.732605047
DBM	hhs2	6	2014	1wk	0.023	0.434565435	-0.833408748
DBM	hhs2	6	2014	2wk	0.028	0.312021312	-1.164683786
DBM	hhs2	6	2014	3wk	0.029	0.307692308	-1.178654996
DBM	hhs2	6	2014	4wk	0.024	0.390609391	-0.940047219
DBM	hhs2	6	2014	onset	6	0.192141192	-1.649524801
DBM	hhs2	6	2014	pi	0.052	0.181152181	-1.708417821
DBM	hhs2	6	2014	pt	13	0.343323343	-1.069082584
DBM	hhs2	6	2015	1wk	0.014	0.611055611	-0.492567307
DBM	hhs2	6	2015	2wk	0.014	0.56010656	-0.579628227
DBM	hhs2	6	2015	3wk	0.016	0.511155511	-0.671081408
DBM	hhs2	6	2015	4wk	0.019	0.458541459	-0.779704569
DBM	hhs2	6	2015	onset	17	0.090909091	-2.397895273
DBM	hhs2	6	2015	pi	0.041	0.262071262	-1.33913882
DBM	hhs2	6	2015	pt	24	0.065934066	-2.719100037
DBM	hhs2	6	2016	1wk	0.025	0.446220446	-0.806942175
DBM	hhs2	6	2016	2wk	0.033	0.281718282	-1.266847708
DBM	hhs2	6	2016	3wk	0.032	0.318348318	-1.144609155
DBM	hhs2	6	2016	4wk	0.033	0.271395271	-1.304178955
DBM	hhs2	6	2016	onset	8	0.284382284	-1.257435874
DBM	hhs2	6	2016	pi	0.069	0.11022311	-2.205248693
DBM	hhs2	6	2016	pt	19	0.257742258	-1.355795194
DBM	hhs2	7	2012	1wk	0.017	0.507492507	-0.678273332
DBM	hhs2	7	2012	2wk	0.02	0.416583417	-0.875668558
DBM	hhs2	7	2012	3wk	0.024	0.287046287	-1.248111797
DBM	hhs2	7	2012	4wk	0.028	0.221445221	-1.507580027
DBM	hhs2	7	2012	onset	9	0.213453213	-1.544337611
DBM	hhs2	7	2012	pi	0.055	0.072594073	-2.622872005
DBM	hhs2	7	2012	pt	13	0.262071262	-1.33913882
DBM	hhs2	7	2013	1wk	0.019	0.524808525	-0.644721798
DBM	hhs2	7	2013	2wk	0.02	0.477855478	-0.73844694
DBM	hhs2	7	2013	3wk	0.02	0.420912421	-0.865330493
DBM	hhs2	7	2013	4wk	0.018	0.37995338	-0.967706718
DBM	hhs2	7	2013	onset	12	0.228771229	-1.475032776
DBM	hhs2	7	2013	pi	0.034	0.297702298	-1.211661293
DBM	hhs2	7	2013	pt	19	0.226107226	-1.48674594
DBM	hhs2	7	2014	1wk	0.028	0.359307359	-1.023577103
DBM	hhs2	7	2014	2wk	0.029	0.355644356	-1.033824048
DBM	hhs2	7	2014	3wk	0.024	0.352314352	-1.043231456
DBM	hhs2	7	2014	4wk	0.029	0.307026307	-1.180821844
DBM	hhs2	7	2014	onset	6	0.253746254	-1.371420512
DBM	hhs2	7	2014	pi	0.052	0.208458208	-1.568016697
DBM	hhs2	7	2014	pt	13	0.372960373	-0.986283104
DBM	hhs2	7	2015	1wk	0.014	0.614052614	-0.487674664
DBM	hhs2	7	2015	2wk	0.016	0.563436563	-0.573700528
DBM	hhs2	7	2015	3wk	0.019	0.49017649	-0.712989769
DBM	hhs2	7	2015	4wk	0.017	0.466200466	-0.763139552
DBM	hhs2	7	2015	onset	17	0.092574093	-2.379745954
DBM	hhs2	7	2015	pi	0.041	0.257409257	-1.357088019
DBM	hhs2	7	2015	pt	24	0.055944056	-2.883403089
DBM	hhs2	7	2016	1wk	0.033	0.344988345	-1.064244645
DBM	hhs2	7	2016	2wk	0.032	0.341991342	-1.072969858
DBM	hhs2	7	2016	3wk	0.033	0.314019314	-1.158300785
DBM	hhs2	7	2016	4wk	0.034	0.303696304	-1.191727078
DBM	hhs2	7	2016	onset	8	0.349317349	-1.05177446
DBM	hhs2	7	2016	pi	0.069	0.126207126	-2.069830863
DBM	hhs2	7	2016	pt	19	0.255744256	-1.363577335
DBM	hhs2	8	2012	1wk	0.02	0.467199467	-0.760998988
DBM	hhs2	8	2012	2wk	0.024	0.408258408	-0.895854951
DBM	hhs2	8	2012	3wk	0.028	0.337329337	-1.086695564
DBM	hhs2	8	2012	4wk	0.038	0.234765235	-1.449169265
DBM	hhs2	8	2012	onset	9	0.564768565	-0.571339252
DBM	hhs2	8	2012	pi	0.055	0.163503164	-1.81092294
DBM	hhs2	8	2012	pt	13	0.333000333	-1.099611789
DBM	hhs2	8	2013	1wk	0.02	0.509490509	-0.674344054
DBM	hhs2	8	2013	2wk	0.02	0.45987346	-0.776803915
DBM	hhs2	8	2013	3wk	0.018	0.420579421	-0.866121946
DBM	hhs2	8	2013	4wk	0.022	0.369297369	-0.996153081
DBM	hhs2	8	2013	onset	12	0.258741259	-1.351926718
DBM	hhs2	8	2013	pi	0.034	0.366300366	-1.004301609
DBM	hhs2	8	2013	pt	19	0.191475191	-1.652997027
DBM	hhs2	8	2014	1wk	0.029	0.392940393	-0.934097351
DBM	hhs2	8	2014	2wk	0.024	0.374958375	-0.980940259
DBM	hhs2	8	2014	3wk	0.029	0.342324342	-1.071996622
DBM	hhs2	8	2014	4wk	0.036	0.292041292	-1.230860076
DBM	hhs2	8	2014	onset	6	0.57009657	-0.561949511
DBM	hhs2	8	2014	pi	0.052	0.242424242	-1.41706602
DBM	hhs2	8	2014	pt	13	0.348651349	-1.053682857
DBM	hhs2	8	2015	1wk	0.016	0.311022311	-1.16789063
DBM	hhs2	8	2015	2wk	0.019	0.372294372	-0.988070414
DBM	hhs2	8	2015	3wk	0.017	0.279054279	-1.276348968
DBM	hhs2	8	2015	4wk	0.023	0.266400266	-1.32275534
DBM	hhs2	8	2015	onset	17	0.038295038	-3.26243494
DBM	hhs2	8	2015	pi	0.041	0.278721279	-1.277542997
DBM	hhs2	8	2015	pt	24	0.032967033	-3.412247218
DBM	hhs2	8	2016	1wk	0.032	0.366633367	-1.003392931
DBM	hhs2	8	2016	2wk	0.033	0.35964036	-1.022650748
DBM	hhs2	8	2016	3wk	0.034	0.325008325	-1.123904482
DBM	hhs2	8	2016	4wk	0.045	0.259074259	-1.350640544
DBM	hhs2	8	2016	onset	8	0.486846487	-0.719806428
DBM	hhs2	8	2016	pi	0.069	0.157509158	-1.848271679
DBM	hhs2	8	2016	pt	19	0.223776224	-1.497108727
DBM	hhs2	9	2012	1wk	0.024	0.426573427	-0.851970766
DBM	hhs2	9	2012	2wk	0.028	0.366300366	-1.004301609
DBM	hhs2	9	2012	3wk	0.038	0.212454212	-1.549028785
DBM	hhs2	9	2012	4wk	0.055	0.042291042	-3.163179982
DBM	hhs2	9	2012	onset	9	0.503163503	-0.686840106
DBM	hhs2	9	2012	pi	0.055	0.141192141	-1.957633613
DBM	hhs2	9	2012	pt	13	0.345321345	-1.06327986
DBM	hhs2	9	2013	1wk	0.02	0.504162504	-0.684856634
DBM	hhs2	9	2013	2wk	0.018	0.464868465	-0.766000785
DBM	hhs2	9	2013	3wk	0.022	0.403596404	-0.907339901
DBM	hhs2	9	2013	4wk	0.029	0.337995338	-1.084723177
DBM	hhs2	9	2013	onset	12	0.276723277	-1.284737273
DBM	hhs2	9	2013	pi	0.034	0.398601399	-0.919793362
DBM	hhs2	9	2013	pt	19	0.201132201	-1.60379287
DBM	hhs2	9	2014	1wk	0.024	0.297369297	-1.212780487
DBM	hhs2	9	2014	2wk	0.029	0.31968032	-1.140433784
DBM	hhs2	9	2014	3wk	0.036	0.272061272	-1.301727973
DBM	hhs2	9	2014	4wk	0.052	0.192474192	-1.647793199
DBM	hhs2	9	2014	onset	6	0.899100899	-0.106360016
DBM	hhs2	9	2014	pi	0.052	0.253080253	-1.374048635
DBM	hhs2	9	2014	pt	13	0.401931402	-0.911473847
DBM	hhs2	9	2015	1wk	0.019	0.4002664	-0.915624953
DBM	hhs2	9	2015	2wk	0.017	0.269397269	-1.311568151
DBM	hhs2	9	2015	3wk	0.023	0.281718282	-1.266847708
DBM	hhs2	9	2015	4wk	0.023	0.227772228	-1.47940915
DBM	hhs2	9	2015	onset	17	0.045954046	-3.080113383
DBM	hhs2	9	2015	pi	0.041	0.296370296	-1.216145605
DBM	hhs2	9	2015	pt	24	0.038961039	-3.245193133
DBM	hhs2	9	2016	1wk	0.033	0.375291375	-0.980052554
DBM	hhs2	9	2016	2wk	0.034	0.35031635	-1.048918675
DBM	hhs2	9	2016	3wk	0.045	0.273726274	-1.295626673
DBM	hhs2	9	2016	4wk	0.06	0.157842158	-1.846159746
DBM	hhs2	9	2016	onset	8	0.602730603	-0.506284944
DBM	hhs2	9	2016	pi	0.069	0.164835165	-1.802809305
DBM	hhs2	9	2016	pt	19	0.242757243	-1.415693336
DBM	hhs2	10	2012	1wk	0.028	0.392274392	-0.935793704
DBM	hhs2	10	2012	2wk	0.038	0.249084249	-1.38996409
DBM	hhs2	10	2012	3wk	0.055	0.042957043	-3.147554664
DBM	hhs2	10	2012	4wk	0.045	0.098568099	-2.317007614
DBM	hhs2	10	2012	onset	9	0.820845821	-0.197419982
DBM	hhs2	10	2012	pi	0.055	0.146853147	-1.918322193
DBM	hhs2	10	2012	pt	13	0.3999334	-0.916457246
DBM	hhs2	10	2013	1wk	0.018	0.465867466	-0.763854093
DBM	hhs2	10	2013	2wk	0.022	0.427905428	-0.848853071
DBM	hhs2	10	2013	3wk	0.029	0.384282384	-0.956377621
DBM	hhs2	10	2013	4wk	0.033	0.209124209	-1.564826902
DBM	hhs2	10	2013	onset	12	0.347652348	-1.0565523
DBM	hhs2	10	2013	pi	0.034	0.424908425	-0.855881604
DBM	hhs2	10	2013	pt	19	0.206793207	-1.576035986
DBM	hhs2	10	2014	1wk	0.029	0.374958375	-0.980940259
DBM	hhs2	10	2014	2wk	0.036	0.32967033	-1.109662125
DBM	hhs2	10	2014	3wk	0.052	0.155844156	-1.858898772
DBM	hhs2	10	2014	4wk	0.045	0.202797203	-1.5955488
DBM	hhs2	10	2014	onset	6	0.948717949	-0.052643733
DBM	hhs2	10	2014	pi	0.052	0.256743257	-1.359678694
DBM	hhs2	10	2014	pt	13	0.425907426	-0.853533266
DBM	hhs2	10	2015	1wk	0.017	0.191475191	-1.652997027
DBM	hhs2	10	2015	2wk	0.023	0.210789211	-1.556896646
DBM	hhs2	10	2015	3wk	0.023	0.164502165	-1.804831551
DBM	hhs2	10	2015	4wk	0.018	0.15018315	-1.895899728
DBM	hhs2	10	2015	onset	17	0.018981019	-3.9643158
DBM	hhs2	10	2015	pi	0.041	0.28038628	-1.271587054
DBM	hhs2	10	2015	pt	24	0.02963703	-3.518730698
DBM	hhs2	10	2016	1wk	0.034	0.355311355	-1.034760817
DBM	hhs2	10	2016	2wk	0.045	0.315684316	-1.153012566
DBM	hhs2	10	2016	3wk	0.06	0.187146187	-1.675865218
DBM	hhs2	10	2016	4wk	0.053	0.187146187	-1.675865218
DBM	hhs2	10	2016	onset	8	0.865800866	-0.144100344
DBM	hhs2	10	2016	pi	0.069	0.193473193	-1.642616311
DBM	hhs2	10	2016	pt	19	0.235098235	-1.44775183
DBM	hhs2	11	2012	1wk	0.038	0.292707293	-1.22858217
DBM	hhs2	11	2012	2wk	0.055	0.047619048	-3.044522438
DBM	hhs2	11	2012	3wk	0.045	0.097902098	-2.323787301
DBM	hhs2	11	2012	4wk	0.048	0.045621046	-3.087386142
DBM	hhs2	11	2012	onset	9	0.992673993	-0.007352974
DBM	hhs2	11	2012	pi	0.055	0.171495171	-1.763200167
DBM	hhs2	11	2012	pt	13	0.395271395	-0.928182673
DBM	hhs2	11	2013	1wk	0.022	0.475191475	-0.744037451
DBM	hhs2	11	2013	2wk	0.029	0.354312354	-1.037576398
DBM	hhs2	11	2013	3wk	0.033	0.14951715	-1.90034418
DBM	hhs2	11	2013	4wk	0.027	0.264069264	-1.331543846
DBM	hhs2	11	2013	onset	12	0.275391275	-1.289562373
DBM	hhs2	11	2013	pi	0.034	0.45954046	-0.77752829
DBM	hhs2	11	2013	pt	19	0.217116217	-1.527322506
DBM	hhs2	11	2014	1wk	0.036	0.360972361	-1.018953886
DBM	hhs2	11	2014	2wk	0.052	0.164835165	-1.802809305
DBM	hhs2	11	2014	3wk	0.045	0.196137196	-1.628940884
DBM	hhs2	11	2014	4wk	0.043	0.172494172	-1.757391826
DBM	hhs2	11	2014	onset	6	0.976023976	-0.024268127
DBM	hhs2	11	2014	pi	0.052	0.294705295	-1.221779423
DBM	hhs2	11	2014	pt	13	0.447885448	-0.803217776
DBM	hhs2	11	2015	1wk	0.023	0.249084249	-1.38996409
DBM	hhs2	11	2015	2wk	0.023	0.185814186	-1.683008106
DBM	hhs2	11	2015	3wk	0.018	0.151515152	-1.887069649
DBM	hhs2	11	2015	4wk	0.024	0.347319347	-1.057510613
DBM	hhs2	11	2015	onset	17	0.006660007	-5.011634794
DBM	hhs2	11	2015	pi	0.041	0.303696304	-1.191727078
DBM	hhs2	11	2015	pt	24	0.026973027	-3.612917913
DBM	hhs2	11	2016	1wk	0.045	0.341658342	-1.073944042
DBM	hhs2	11	2016	2wk	0.06	0.152847153	-1.878316858
DBM	hhs2	11	2016	3wk	0.053	0.169164169	-1.77688562
DBM	hhs2	11	2016	4wk	0.051	0.145854146	-1.925148158
DBM	hhs2	11	2016	onset	8	0.985680986	-0.014422521
DBM	hhs2	11	2016	pi	0.069	0.165501166	-1.798777042
DBM	hhs2	11	2016	pt	19	0.244422244	-1.408858039
DBM	hhs2	12	2012	1wk	0.055	0.074259074	-2.600195297
DBM	hhs2	12	2012	2wk	0.045	0.151848152	-1.884874258
DBM	hhs2	12	2012	3wk	0.048	0.06959707	-2.665032816
DBM	hhs2	12	2012	4wk	0.053	0.042624043	-3.155336804
[truncated: 26,876 more rows]
