# Supplementary material for: Even a good influenza forecasting model can benefit from internet-based nowcasts, but those benefits are limited
Source: PLoS Comput Biol. 2019 Feb 1;15(2):e1006599. doi: 10.1371/journal.pcbi.1006599 (PMC6373968; doi:10.1371/journal.pcbi.1006599)
Supplement: S2 Dataset — (CSV) [file pcbi.1006599.s002.csv]

feature	n_nonzero
influenza	1198
cough	1064
bronchitis	1012
fever	923
cancer	843
oseltamivir	647
vomiting	547
sorethroat	540
ultraviolet	525
pneumonia	506
norovirus	455
edema	421
rabies	396
disease	392
measles	387
vaccine	368
arctic	347
pubmed	321
nature	287
flu	286
influenzatreatment	280
liver	259
h1n1	240
prevalence	205
allergy	202
h3n2	198
infectiousdisease	189
antibody	154
lung	151
viralmeningitis	150
hepatitisb	146
bronchiolitis	144
fatigue	141
viralpneumonia	140
chicken	136
icd10	134
cell	131
croup	128
cortisol	126
influenzaavirus	123
horse	121
mumps	116
fluzone	112
h7n9	107
hodgkinslymphoma	104
mink	103
pleurisy	103
pancreatitis	100
georgewbush	97
mumpsvirus	97
ferret	96
pleuraleffusion	95
swineinfluenza	95
humanmetapneumovirus	92
virulence	89
universityofmichigan	88
nasalcongestion	86
newengland	86
sense	86
cat	84
immunity	83
recession	83
humanpapillomavirus	82
nucleicacid	82
specialty	80
epidemic	78
gastroenteritis	78
proofreading	75
cervicalcancer	74
h1n2	72
jstor	72
asthma	68
interferon	68
diabetesmellitus	65
rhinitis	65
culling	64
epidemiology	64
inflammation	64
neck	63
pathogenesis	62
peramivir	62
influenzavaccine	61
antibiotics	60
productivity	59
zanamivir	59
h5n1	58
bleach	57
pathophysiology	57
pulmonaryhypertension	57
catflu	56
symptom	55
h5n8	54
allergicrhinitis	53
genus	53
bacteria	52
canineinfluenza	51
hepatitisa	50
cellnucleus	49
pig	48
antigen	46
waybackmachine	46
paracetamol	45
bronchus	44
cytokine	44
hepatitisc	44
laryngomalacia	44
bacterialpneumonia	43
microtubule	43
reassortment	43
epiglottis	42
respiratorysystem	42
trachea	42
vaginalcancer	42
anorexia	41
golgiapparatus	41
endosome	40
h3n1	40
handwashing	40
emedicine	39
rotavirus	39
headache	38
protease	38
epithelium	37
h2n3	37
pertussis	37
pneumothorax	37
streptococcalpharyngitis	37
research	35
hepatocellularcarcinoma	33
humandigestivesystem	33
pandemic	33
pharynx	33
bronchiolitisobliterans	32
greece	31
mortalityrate	31
severeacuterespiratorysyndrome	31
sputum	31
coronaryarterydisease	30
etiology	30
flushing	30
bird	29
coronavirus	29
cytokinestorm	29
northernhemisphere	29
riskfactor	29
complication	28
astrology	27
commoncold	27
grippe	27
byssinosis	26
camel	26
cardiovasculardisease	26
legionnairesdisease	26
newyorktimes	26
pneumonitis	26
fluseason	25
idiopathicpulmonaryfibrosis	25
medlineplus	25
variablecost	25
viralencephalitis	25
vocalcorddysfunction	25
whale	25
christophercolumbus	24
diarrhea	24
digitalobjectidentifier	24
esophagus	24
heartfailure	24
mediastinum	24
analcancer	23
cytoplasm	23
influenzalikeillness	23
pleuralcavity	23
pneumoconiosis	23
rapidinfluenzadiagnostictest	23
reuters	23
serotype	23
dog	22
laryngospasm	22
mutation	22
sarcoidosis	22
shivering	22
typeihypersensitivity	22
worldwari	22
zoonosis	22
bleeding	21
hepatitise	21
humanhead	21
pubmedcentral	21
tracheitis	21
myalgia	20
rnavirus	20
unitedstatesarmy	20
upperrespiratorytractinfection	20
epsteinbarrvirus	19
hemothorax	19
hiv	19
hivaids	19
host	19
laryngitis	19
macrophage	19
nobelfoundation	19
otitis	19
pulmonaryfibrosis	19
rna	19
sneeze	19
endemic	18
felinecalicivirus	18
hepatitisbvirus	18
pharmaceuticalindustry	18
virus	18
weightloss	18
worldhealthorganization	18
amantadine	17
bkvirus	17
cellculture	17
pneumomediastinum	17
restrictivelungdisease	17
petechia	16
pleuralempyema	16
poliomyelitis	16
southeastasia	16
avianinfluenza	15
bordercontrol	15
epidemics	15
pericarditis	15
rhinorrhea	15
siderosis	15
surgicalmask	15
viralhepatitis	15
abdominalpain	14
aspirationpneumonia	14
autoimmunity	14
biopharmaceutical	14
nausea	14
antigenicdrift	13
antigenicshift	13
biosafetylevel	13
guillainbarresyndrome	13
h2n2	13
larynx	13
polymerasechainreaction	13
americanjournalofepidemiology	12
coxsackiebvirus	12
decisionanalysis	12
dyspnea	12
encephalitislethargica	12
gene	12
genomics	12
glycoprotein	12
humanrespiratorysyncytialvirus	12
immunosuppression	12
infection	12
lipidbilayer	12
pulmonaryedema	12
centersfordiseasecontrolprevention	11
chylothorax	11
economyoftheunitedstates	11
epsteinbarrvirusinfection	11
gastrointestinaltract	11
otitismedia	11
pharyngitis	11
silicosis	11
sinusitis	11
alcohol	10
astrovirus	10
drugresistance	10
endocytosis	10
humidity	10
lectin	10
nasalseptumdeviation	10
protein	10
translation	10
vulvarcancer	10
atelectasis	9
measlesvirus	9
orthomyxoviridae	9
paranasalsinuses	9
unitedstatesdollar	9
x1968flupandemic	9
aspirin	8
emergencymanagement	8
grossdomesticproduct	8
italianlanguage	8
myocarditis	8
onlinemendelianinheritanceinman	8
oxfordenglishdictionary	8
particulates	8
penilecancer	8
genome	7
mediastinitis	7
myelitis	7
oncovirus	7
pandemrix	7
postpoliosyndrome	7
proton	7
unitedkingdom	7
chronicobstructivepulmonarydisease	6
evolution	6
fungalpneumonia	6
h3n8	6
ionchannel	6
jcvirus	6
lymphocyte	6
nasalpolyp	6
nasalseptum	6
neuraminidase	6
poliovirus	6
poultry	6
proteolysis	6
tonsil	6
tonsillitis	6
bronchiectasis	5
chemokine	5
h5n2	5
hepatitisd	5
herpessimplexkeratitis	5
herpessimplexvirus	5
hippocrates	5
pulmonaryembolism	5
tobaccomosaicvirus	5
tobaccosmoking	5
unitedstatescongress	5
acutebronchitis	4
immunogenicity	4
laryngopharyngealreflux	4
neuraminidaseinhibitor	4
rabiesvirus	4
respiratorydisease	4
respiratoryfailure	4
sensitivityspecificity	4
splenicmarginalzonelymphoma	4
adrenocorticotropichormone	3
atypicalpneumonia	3
blackdeath	3
capsid	3
hypersensitivitypneumonitis	3
merkelcellpolyomavirus	3
pacificislands	3
x1918flupandemic	3
adenoidhypertrophy	2
adenovirusinfection	2
chemicalpneumonitis	2
cholera	2
cytomegalovirus	2
epizootic	2
folliculardendriticcellsarcoma	2
historyofrome	2
immunesystem	2
peritonsillarabscess	2
presidentoftheunitedstates	2
rhinovirus	2
southernhemisphere	2
vocalfoldnodule	2
acuterespiratorydistresssyndrome	1
alcoholicbeverage	1
bagassosis	1
casefatalityrate	1
epiglottitis	1
eyedisease	1
genitourinarysystem	1
h5n9	1
h7n2	1
hydrothorax	1
lipidpneumonia	1
malignantpleuraleffusion	1
messengerrna	1
metabolicpathway	1
mucousmembrane	1
obstructivelungdisease	1
peterpalese	1
pneumocystispneumonia	1
recombinantdna	1
retropharyngealabscess	1
tears	1
x188990flupandemic	0
x2006h5n1outbreakinindia	0
x2007australianequineinfluenzaoutbreak	0
x2007bernardmatthewsh5n1outbreak	0
x2008h5n1outbreakinwestbengal	0
x2009flupandemic	0
acuteexacerbationofchronicobstructivepulmonarydisease	0
acuteinterstitialpneumonitis	0
acutesevereasthma	0
adamantane	0
adenoviridae	0
adulttcellleukemialymphoma	0
adverseeffect	0
airbornedisease	0
allergicbronchopulmonaryaspergillosis	0
antigenpresentingcell	0
antiviraldrug	0
arbovirusencephalitis	0
asbestosis	0
aspirininducedasthma	0
baritosis	0
bauxitefibrosis	0
berylliosis	0
bibcode	0
birdfancierslung	0
bronchiolitisobliteransorganizingpneumonia	0
burkittslymphoma	0
caplanssyndrome	0
centralnervoussystemviraldisease	0
chalicosis	0
chamberlandfilter	0
chandipuravirus	0
chlamydiae	0
chronicatrophicrhinitis	0
coalworkerspneumoconiosis	0
communityacquiredpneumonia	0
cytomegalovirusesophagitis	0
cytomegalovirusretinitis	0
cytotoxicity	0
desquamativeinterstitialpneumonia	0
diffusepanbronchiolitis	0
diseasesdatabase	0
dnavirus	0
eosinophilicpneumonia	0
equineinfluenza	0
europeancolonizationoftheamericas	0
exerciseinducedbronchoconstriction	0
extranodalnktcelllymphomanasaltype	0
farmerslung	0
felineviralrhinotracheitis	0
fibrothorax	0
francisadams	0
frankmacfarlaneburnet	0
fujianflu	0
gbvirusc	0
ghentuniversity	0
spreadofh5n1	0
spreadofh5n1in2004	0
spreadofh5n1in2005	0
spreadofh5n1in2006	0
spreadofh5n1in2007	0
h5n1clinicaltrials	0
h5n1geneticstructure	0
h5n1vaccine	0
haemophilusinfluenzae	0
hemagglutinin	0
hemopneumothorax	0
hepatitiscvirus	0
hepatitisevirus	0
herpesviralmeningitis	0
historicalannualreformulationsoftheinfluenzavaccine	0
hoffmannlaroche	0
hospitalacquiredpneumonia	0
hpvpositiveoropharyngealcancer	0
humanmortalityfromh5n1	0
humannose	0
humanparainfluenzaviruses	0
humantlymphotropicvirus1	0
icd10chaptericertaininfectiousparasiticdiseases	0
icd10chapterxdiseasesoftherespiratorysystem	0
idiopathicinterstitialpneumonia	0
idiopathicpulmonaryhaemosiderosis	0
immunedisorder	0
indirectcosts	0
infectiousmononucleosis	0
h10n7	0
h5n3	0
h6n1	0
h7n1	0
h7n3	0
h7n4	0
h7n7	0
h9n2	0
influenzagenomesequencingproject	0
influenzapandemic	0
influenzaprevention	0
influenzaresearch	0
influenzavirusnucleoprotein	0
influenzavirusb	0
influenzavirusc	0
integratedauthorityfile	0
intensivefarming	0
internationalcommitteeontaxonomyofviruses	0
internationalstandardbooknumber	0
internationalstandardserialnumber	0
internationalstatisticalclassificationofdiseasesrelatedhealthproblems	0
interstitiallungdisease	0
jamesrobins	0
johncannell	0
johnefogartyinternationalcenter	0
kaposissarcoma	0
kaposissarcomaassociatedherpesvirus	0
klebsiellapneumonia	0
lofflerssyndrome	0
laninamivir	0
laryngealcyst	0
laryngotrachealstenosis	0
childhooddiseasesdisorders	0
icd9codes	0
icd9codes001139infectiousparasiticdiseases	0
icd9codes460519diseasesoftherespiratorysystem	0
liveattenuatedinfluenzavaccine	0
lobarpneumonia	0
lowerrespiratorytractinfection	0
lungabscess	0
lycoperdonosis	0
lymphocytetcellimmunomodulator	0
lymphocyticchoriomeningitis	0
m1protein	0
m2protonchannel	0
medicalresearchcouncil	0
medicalsubjectheadings	0
mendelsonssyndrome	0
merkelcellcarcinoma	0
micrometre	0
molecularvirology	0
morbiditymortalityweeklyreport	0
mutationrate	0
mycoplasmapneumonia	0
nanometre	0
nasalseptalhematoma	0
nasalseptumperforation	0
nasopharynxcancer	0
nationalcenterforbiotechnologyinformation	0
nationaldietlibrary	0
nationalinfluenzacenters	0
nonspecificinterstitialpneumonia	0
ns1influenzaprotein	0
nucleotide	0
occupationaldisease	0
occupationallungdisease	0
pandemich1n109virus	0
pandemicseverityindex	0
paramyxoviridae	0
parasiticpneumonia	0
patientuk	0
patricklaidlaw	0
philosophicaltransactionsoftheroyalsocietyb	0
pinniped	0
pleuraldisease	0
pneumococcalinfection	0
proceedingsofthenationalacademyofsciencesoftheunitedstatesofamerica	0
progressivemultifocalleukoencephalopathy	0
pulmonaryalveolarproteinosis	0
pulmonarytalcosis	0
quaternaryammoniumcation	0
ramsayhuntsyndrometypeii	0
respiratorybronchiolitisinterstitiallungdisease	0
respiratorytract	0
reyesyndrome	0
richardshope	0
rimantadine	0
rnadependentrnapolymerase	0
robertedgarhopesimpson	0
sarscoronavirus	0
sialicacid	0
socialeffectsofh5n1	0
subacutesclerosingpanencephalitis	0
superinfection	0
thomasfrancisjr	0
transmissioninfectionofh5n1	0
tropicalspasticparaparesis	0
tumornecrosisfactoralpha	0
turkey	0
umifenovir	0
usualinterstitialpneumonia	0
viralculture	0
viraldisease	0
viralenvelope	0
viralneuraminidase	0
viralshedding	0
virusclassification	0
vitamindrespiratorytractinfections	0
vocalcordparesis	0
vocalfolds	0
walterfiers	0
wendellmeredithstanley	0
worldorganisationforanimalhealth	0
xaviersaelens	0
